# Supplementary material for: Site-Specific Ser/Thr/Tyr Phosphoproteome of Sinorhizobium meliloti at Stationary Phase
Source: PLoS One. 2015 Sep 24;10(9):e0139143. doi: 10.1371/journal.pone.0139143 (PMC4581636; doi:10.1371/journal.pone.0139143)
Supplement: S2 Table — (XLSX) [file pone.0139143.s002.xlsx]

## Sheet: S2 Table
S2 Table. Unique phosphopeptides identified in this study.
Phosphopeptides	Phosphosites in peptides	Phosphosites in proteins	WT a	Accession NO.	Protein description	Locus_tag b	Gene name	Sequence	Localization	COG_Fun_Catergory	GO_Molecular_function	Phosphorylated sites				Non-Phosphorylated sites				Synechococcus sp. PCC 7002	Streptomyces coelicolor A3(2)	Streptococcus pneumoniae D39	Rhodopseudomonas palustris CGA010	Pseudomonas putida PNL-MK25	Pseudomonas aeruginosa PAO1	Mycoplasma pneumoniae M129	Mycoplasma genitalium G37	Mycobacterium tuberculosis H37Rv	Listeria monocytogenes EGDe	Latococcus lactis Il1403	Klebsiella pneumoniae NTUH-K2044	Helicobacter pylori 26695	Halobacterium salinarum R1	Escherichia coli K12-MG1655	Clostridium acetobutyicum ATCC824	Campylobacter jejuni NCTC11168	Bacillus subtilis 168
												Accessibility	α-helixs	β-strand	coil	Accessibility	α-helixs	β-strand	coil
EGCVVIDNSSAWR	S10	S96	1	gi|489627350|ref|WP_003531790.1|	aspartate-semialdehyde dehydrogenase	SMc04410	asd	MGFKIAVAGATGNVGREMLNILSERGFPADEVVALASSRSVGTEVSYGDKTLKVTNLDTYDFSDTDICLM SAGGAVSQKYSPKIGREGCVVIDNSSAWRYDADVPLIVPEVNADAIAQFSKKNIIANPNCSTAQLVVALK PLHDHAKIKRIVVSTYQSVSGAGKDGMDELFNQTRAVFVADPIESKKFTKRIAFNVIPHIDVFMEDGYTK EEWKVLAETKKMLDPKIKVTCTAVRVPVFIGHSESVNIEFENEITADEAREILREAPGCLVVDKHENGGY VTPYECAGEDATYISRIREDATVENGLNMWIVSDNLRKGAALNAVQIAELLINRGLIKPRKQAA	Cytoplasmic	Amino acid transport and metabolism	binding catalytic_activity	0.544	0.021	0.279	0.699	0.558	0.019	0.141	0.84	gi|170077890|ref|YP_001734528.1|	gi|21221097|ref|NP_626876.1|	gi|116516437|ref|YP_816378.1|	gi|39933307|ref|NP_945583.1|	gi|77458121|ref|YP_347626.1|	gi|651872307|ref|YP_008695007.1|			gi|397675665|ref|YP_006517200.1|	gi|16803477|ref|NP_464962.1|	gi|15673604|ref|NP_267778.1|	gi|238895839|ref|YP_002920575.1|	gi|410682707|ref|YP_006935109.1|	gi|169236179|ref|YP_001689379.1|	gi|16130254|ref|NP_416822.1|	gi|15893858|ref|NP_347207.1|	gi|218562639|ref|YP_002344418.1|	gi|16078738|ref|NP_389557.1|
YASIDLAMDETMTR	S3	S99	1	gi|489627541|ref|WP_003531981.1|	imidazoleglycerol-phosphate dehydratase	SMc02574	hisB	MADVTPSRTGQVSRKTNETAISVSVNVDGTGVSKIATGVGFFDHMLDQLSRHSLIDMEIKAEGDLHVDDH HTVEDTGIAIGQALAKALGDRRGITRYASIDLAMDETMTRAAVDVSGRPFLVWNVTFTSPKIGTFDTELV REFFQALAQHAGITLHVQNIYGANNHHVAETCFKSVARVLRTATEIDPRQAGRVPSTKGTLA	Cytoplasmic	Amino acid transport and metabolism	catalytic_activity	0.4503	0.258	0.1353	0.6063	0.729	0.003	0.003	0.994	gi|170078589|ref|YP_001735227.1|	gi|21220533|ref|NP_626312.1|		gi|39933386|ref|NP_945662.1|	gi|77456551|ref|YP_346056.1|	gi|651873614|ref|YP_008697060.1|			gi|397673455|ref|YP_006514990.1|	gi|16802609|ref|NP_464094.1|	gi|15673192|ref|NP_267366.1|	gi|238895599|ref|YP_002920334.1|		gi|169236856|ref|YP_001690056.1|	gi|90111373|ref|NP_416526.4|	gi|15894225|ref|NP_347574.1|	gi|218563188|ref|YP_002344968.1|	gi|16080543|ref|NP_391370.1|
YASIDLAMDETMTR	T13	T109	1	gi|489627541|ref|WP_003531981.1|	imidazoleglycerol-phosphate dehydratase	SMc02574	hisB	MADVTPSRTGQVSRKTNETAISVSVNVDGTGVSKIATGVGFFDHMLDQLSRHSLIDMEIKAEGDLHVDDH HTVEDTGIAIGQALAKALGDRRGITRYASIDLAMDETMTRAAVDVSGRPFLVWNVTFTSPKIGTFDTELV REFFQALAQHAGITLHVQNIYGANNHHVAETCFKSVARVLRTATEIDPRQAGRVPSTKGTLA	Cytoplasmic	Amino acid transport and metabolism	catalytic_activity	0.4503	0.258	0.1353	0.6063	0.729	0.003	0.003	0.994	gi|170078589|ref|YP_001735227.1|	gi|21220533|ref|NP_626312.1|		gi|39933386|ref|NP_945662.1|	gi|77456551|ref|YP_346056.1|	gi|651873614|ref|YP_008697060.1|			gi|397673455|ref|YP_006514990.1|	gi|16802609|ref|NP_464094.1|	gi|15673192|ref|NP_267366.1|	gi|238895599|ref|YP_002920334.1|		gi|169236856|ref|YP_001690056.1|	gi|90111373|ref|NP_416526.4|	gi|15894225|ref|NP_347574.1|	gi|218563188|ref|YP_002344968.1|	gi|16080543|ref|NP_391370.1|
ALFGSCR	S5	S112	2	gi|489625722|ref|WP_003530162.1|	O-succinylhomoserine sulfhydrylase	SMc02217	metZ	MSKNWRPATQLVHGGTLRSQYGETSEAIFLTQGFVYDSSEAAEARFKGETDGFIYARYGSPTNDMFEKRM CMLEGAEDARATASGMAAVSAAILCQVKAGDHIVAARALFGSCRWVVETLAPKYGVECTLVDGRDLKNWE DAVRPNTKVFFLESPTNPTLEVIDIAGVARLADQIGAKVVVDNVFATPLFQKPLELGAHVVVYSATKHID GQGRCLGGVVLSDKQWVDENLHDYFRHTGPAMSPFNAWTLLKGIETLPLRVKQQTESARRVADFLAEQPQ VARVIYPGRKDHPQADVIAKQMSGGSTLVAFELKGGKEAAFALQNALEIIRISNNLGDSKSLITHPATTT HKNLTDEARAELGISAGTVRFSAGIEDSEDLIEDFARALKGVNA	Cytoplasmic	Amino acid transport and metabolism	binding catalytic_activity	0.673	0.02	0.205	0.775	0.673	0.02	0.205	0.775	gi|15964275|ref|NP_384628.1|	gi|21223331|ref|NP_629110.1|	gi|116515921|ref|YP_816815.1|	gi|39937824|ref|NP_950100.1|	gi|77458130|ref|YP_347635.1|	gi|651873240|ref|YP_008694998.1|			gi|397672181|ref|YP_006513716.1|	gi|16802638|ref|NP_464123.1|	gi|15672055|ref|NP_266229.1|	gi|238892341|ref|YP_002917075.1|	gi|410681627|ref|YP_006934029.1|	gi|169235974|ref|YP_001689174.1|	gi|16131777|ref|NP_418374.1|	gi|15893681|ref|NP_347030.1|	gi|218563313|ref|YP_002345093.1|	gi|16079779|ref|NP_390603.1|
GAEYVVDFLPK	Y4	Y51	2	gi|300580713|emb|CBV21628.1|	Nitrogen regulatory protein PII	SMc00947	glnB	MKKIEAIIKPFKLDEVKEALQEVGLQGITVTEAKGFGRQKGHTELYRGAEYVVDFLPKVKVEVVLADENA EAVIEAIRNAAQTGRIGDGKIFVSNVEEVIRIRTGETGLDAI	Cytoplasmic Membrane	Amino acid transport and metabolism	binding enzyme_regulator_activity	0.254	0.079	0.592	0.329	0.254	0.079	0.592	0.329	gi|170077900|ref|YP_001734538.1|	gi|32141267|ref|NP_733668.1|		gi|39936031|ref|NP_948307.1|	gi|77461727|ref|YP_351234.1|	gi|651870733|ref|YP_008697209.1|			gi|397674837|ref|YP_006516372.1|	gi|16803557|ref|NP_465042.1|	gi|15673573|ref|NP_267747.1|	gi|238896004|ref|YP_002920740.1|			gi|16130478|ref|NP_417048.1|	gi|15893969|ref|NP_347318.1|		gi|16080705|ref|NP_391533.1|
MGGVHTNPGK	T6	T6	1	gi|515836550|ref|WP_017267303.1|	membrane protein	SMc03889		MGGVHTNPGKKLTITAVAFQFFINGLVLAAWATSIPHVKNAYSFNDAELGVVLLIMAAGALLFMSLAGYF SHVFGSRRMSIQSALLFPSALVLIFAAPNCMTFLCSIVLFGAANGAMDVLMNHQAKALEENGFPRIMAFL HGCSSTGILAGIMTFGVIGDGHYVARSVTLLTGILIVARWLFPHLLDDVRSGEQRLAIGELRNCKLLMFG ILSFLTMVTDGAIAEWSKLYLIRVEQVTDQVGSLGYVAFTLLMIAGRISGDRVKDAIGCRALIAISGSLA SAGMTTALFMPSFAGKLAGFALLGLGMANLVPIIFSEAASMNTVSKTVGLTFVSVCGYSGFLVGPPIIGR IAEAVGLGRALLFIIAVGVIVACASVFFDRHRSGQPEP	Cytoplasmic Membrane	Amino acid transport and metabolism		0.377	0.02	0.205	0.775	0.377	0.02	0.205	0.775	gi|15967025|ref|NP_387378.1|	gi|21219950|ref|NP_625729.1|			gi|77460004|ref|YP_349511.1|	gi|651869287|ref|YP_008695429.1|						gi|238893904|ref|YP_002918638.1|			gi|16128813|ref|NP_415366.1|
SLAAT	S1	S369	1	gi|489622870|ref|WP_003527310.1|	histidinol-phosphate aminotransferase	SMc02393	hisC4	MSAFSRFTPLIQSLPASVPFVGPEALERQHGRKIAARIGANESGFGPAPSVLLAIRQAAGDTWKYADPEN HDLKQALAGHLGTSPANIAIGEGIDGLLGQIVRLVVEAGAPVVTSLGGYPTFNYHVAGHGGRLVTVPYAD DREDLEGLLAAVGRENAPLVYLANPDNPMGSWWPAERVVAFAQALPETTLLVLDEAYCETAPRDALPPIE SLIDKPNVIRTRTFSKAYGLAGARIGYTLSTPGTAQAFDKIRNHFGMSRIGVAAAIAALADQDYLKEVTL KIANSRQRIGRIAADSGLAPLPSATNFVAVDCGKDASYARAIVDRLMSDHGIFIRMPGVAPLNRCIRIST APDAEMDLLAAALPEVIRSLAAT	Cytoplasmic	Amino acid transport and metabolism	binding catalytic_activity	0.902	0.003	0.003	0.994	0.859	0.003	0.003	0.994	gi|170077136|ref|YP_001733774.1|	gi|21222349|ref|NP_628128.1|	gi|116516203|ref|YP_817213.1|	gi|39937499|ref|NP_949775.1|	gi|77460296|ref|YP_349803.1|	gi|651868966|ref|YP_008695053.1|			gi|397675734|ref|YP_006517269.1|	gi|16803964|ref|NP_465449.1|	gi|15673188|ref|NP_267362.1|	gi|238895598|ref|YP_002920333.1|		gi|169235867|ref|YP_001689067.1|	gi|16129962|ref|NP_416525.1|	gi|15896282|ref|NP_349631.1|	gi|218561976|ref|YP_002343755.1|	gi|255767486|ref|NP_390143.2|
ILLFDEPTSALDPEMVK	T8	T181	1	gi|489630597|ref|WP_003535037.1|	arginine ABC transporter ATP-binding protein	SMc02121	aapP	MANTATAPKLAVSTTDVAIEITNMNKWYGDFHVLRDINLRVMRGERIVVAGPSGSGKSTMIRCINRLEEH QKGKIVVDGIELTNDLKKIDEVRREVGMVFQHFNLFPHLTILENCTLAPIWVRKMPKKEAEQVAMHFLER VKIPEQALKYPGQLSGGQQQRVAIARSLCMRPKILLFDEPTSALDPEMVKEVLDTMVGLAEEGMTMICVT HEMGFARQVANRVIFMDQGQIVEQNSPAEFFDNPQHERTKLFLSQILH	Cytoplasmic Membrane	Amino acid transport and metabolism	binding catalytic_activity transporter_activity	0.374	0.113	0.043	0.844	0.503	0.113	0.043	0.844	gi|170077421|ref|YP_001734059.1|	gi|21224123|ref|NP_629902.1|	gi|116516532|ref|YP_816570.1|	gi|39935629|ref|NP_947905.1|	gi|77457203|ref|YP_346708.1|	gi|651869898|ref|YP_008693185.1|	gi|13508348|ref|NP_110298.1|	gi|12045272|ref|NP_073083.1|	gi|397674297|ref|YP_006515832.1|	gi|16802889|ref|NP_464374.1|	gi|15673742|ref|NP_267916.1|	gi|238893713|ref|YP_002918447.1|	gi|410682686|ref|YP_006935088.1|	gi|169235772|ref|YP_001688972.1|	gi|16131159|ref|NP_417737.1|	gi|15893408|ref|NP_346757.1|	gi|218562541|ref|YP_002344320.1|	gi|16079796|ref|NP_390620.1|
HPYTAALLSAIPAMPSSSR	S16	S267	1	gi|515838539|ref|WP_017269292.1|	peptide ABC transporter substrate-binding protein	SMa2079		MIELQERPAETKTGTHDIILEARNLSVVFGNGVRAVDGISLQIYRGETIGIVGESGCGKSTLGRTLCMLQ TPTHGSVVLNGSTISDMKGRRLREARKNLQMVFQDPYSSLNPRQRAGDIISEPLLLTGVDKRQRSARAYE LLDLVAIGASGYSRFPREFSGGQRQRIGIARSLAANPEVVICDEPVSALDVSVQAQIVNLLVSLQRKLNL TYVFISHDLAVVRQMATRVAVMYLGRIVEIASADSIFTTPRHPYTAALLSAIPAMPSSSRKPRRIPLAGD PPSPMRIPPGCRFQTRCWLRETLDSPEICSAIDPTLSGAGDHQSACHFQHHVDARRGA	Cytoplasmic Membrane	Amino acid transport and metabolism		0.611	0.115	0.016	0.868	0.4572	0.5142	0.0142	0.4716	gi|170076753|ref|YP_001733391.1|	gi|32141254|ref|NP_733655.1|	gi|116516555|ref|YP_817116.1|	gi|39933178|ref|NP_945454.1|	gi|77457036|ref|YP_346541.1|	gi|651870207|ref|YP_008696412.1|	gi|13507956|ref|NP_109905.1|	gi|12044931|ref|NP_072741.1|	gi|397675614|ref|YP_006517149.1|	gi|16804231|ref|NP_465716.1|	gi|15672330|ref|NP_266504.1|	gi|238896996|ref|YP_002921741.1|	gi|410681827|ref|YP_006934229.1|	gi|169237041|ref|YP_001690241.1|	gi|16131412|ref|NP_417997.1|	gi|15896862|ref|NP_350211.1|	gi|218562402|ref|YP_002344181.1|	gi|255767257|ref|NP_389019.2|
QQNRDARELPMATK	T13	T77	1	gi|489629112|ref|WP_003533552.1|	FAD dependent oxidoreductase, partial	SMa1869		MPAPLNFVHTTRELPDTADAVVIGGGIVGVFTAYYLARRGLKVALVEKGRIGAEQSSRNWGWCRQQNRDA RELPMATKSLDLWERFAAENGEDTGFHRCGLFYLSNSEEELAGW	Unknown	Amino acid transport and metabolism	catalytic_activity	0.542	0.113	0.043	0.844	0.542	0.113	0.043	0.844	gi|16263481|ref|NP_436274.1|	gi|32141156|ref|NP_733558.1|			gi|77458369|ref|YP_347874.1|	gi|651869728|ref|YP_008693113.1|	gi|13507790|ref|NP_109739.1|	gi|12044889|ref|NP_072699.1|
SQTMMGIMGLLAKNGTVTGSAR	T3	T54	1	gi|489624622|ref|WP_003529062.1|	peptide ABC transporter ATPase	SMb21199	oppD	MTEMKDSILAVRGLKVDFSTPDGTVEAVKGIDLDVRSGETLAVVGESGSGKSQTMMGIMGLLAKNGTVTG SARYRGQELVGLAPKALNKVRGSKITMIFQEPMTSLDPLYTIGRQIAEPIVHHRGGSFKEARRRVLELLE LVGIPEPGRRIDSYPHELSGGQRQRVMIAMALANEPDILIADEPTTALDVTIQAQILDLLKSLQRRFGMA IVLITHDLGIVKYFADRVAVMRRGEVVEQGMTADIFERPKGDYTRMLLEAEPSGRKASPPDNAPIILEGR NVAVDYTIPGGLFRGASAAFRAVDGVNLRLRQGQTIGIVGESGSGKSTLGRALLRLLPSSGYYRFGSTDI SGFDRGAMRPLRRQLQLVFQDPYGSLSPRRTVGEIITEGLHVHE…	Cytoplasmic Membrane	Amino acid transport and metabolism	binding catalytic_activity transporter_activity	0.39	0.502	0.102	0.396	0.5625	0.02	0.2735	0.70625	gi|170076753|ref|YP_001733391.1|	gi|21224440|ref|NP_630219.1|	gi|116515459|ref|YP_817117.1|	gi|39936750|ref|NP_949026.1|	gi|77459298|ref|YP_348805.1|	gi|651869626|ref|YP_008693662.1|	gi|13507956|ref|NP_109905.1|	gi|12044931|ref|NP_072741.1|	gi|397673121|ref|YP_006514656.1|	gi|16804232|ref|NP_465717.1|	gi|15672329|ref|NP_266503.1|	gi|238895740|ref|YP_002920475.1|	gi|410681775|ref|YP_006934177.1|	gi|169237041|ref|YP_001690241.1|	gi|16130118|ref|NP_416685.1|	gi|15896870|ref|NP_350219.1|	gi|218562402|ref|YP_002344181.1|	gi|16078360|ref|NP_389178.1|
TIAMAKAEEMLR	T1	T135	1	gi|503611735|ref|WP_013845811.1|	peptide ABC transporter ATP-binding protein	SMa0108		MLTQRTVGEEILLDVRNLETHFYGEESITRALGGISFQVKKGETLGVVGESGCGKSVTALSILRLLPKLA AETVGGEVWFQGHNLLELPEREMRKIRGDKIAMIFQDPMTSLNPVHTVGRQIAEAVQIHTGASRTIAMAK AEEMLRFVRISDPERRVNNYPHEISGGMRQRVMIAMALACSPELLIADEPTTALDVTIQAQILRLIVDLK ERMGTAVMFITHDLGVVAETCQRVIVMYAGRIVEQATVTDLFARPMHPYTRALMRSVPDRRQGRQRRLPE IPGIVPSLREPIVGCSFAPRCPFSIDICRLQTPVLSDVESGHAAACWRSEEIVGT	Cytoplasmic Membrane	Amino acid transport and metabolism	binding catalytic_activity transporter_activity	0.814	0.016	0.005	0.979	0.814	0.016	0.005	0.979	gi|170076753|ref|YP_001733391.1|	gi|21223490|ref|NP_629269.1|	gi|116515706|ref|YP_816635.1|	gi|39934518|ref|NP_946794.1|	gi|77457037|ref|YP_346542.1|	gi|651873097|ref|YP_008696411.1|	gi|13507956|ref|NP_109905.1|	gi|12044931|ref|NP_072741.1|	gi|397673121|ref|YP_006514656.1|	gi|16804232|ref|NP_465717.1|	gi|15672329|ref|NP_266503.1|	gi|238896997|ref|YP_002921742.1|	gi|410681826|ref|YP_006934228.1|	gi|169236912|ref|YP_001690112.1|	gi|16131413|ref|NP_417998.1|	gi|15896870|ref|NP_350219.1|	gi|218562402|ref|YP_002344181.1|	gi|16078211|ref|NP_389028.1|
AFGGIVLSASHNPGGPTEDFGIK	S10	S112	2	gi|489629462|ref|WP_003533902.1|	phosphoglucomutase	SMc03925	pgm	MIRTVSTNPYGDQKPGTSGLRKKVPVFQQKNYAENFIQSIFDSLEGFEGQTLVIGGDGRYYNREVIQKAV KMAAANGFGRVLVGRGGILSTPAASNVIRKYKAFGGIVLSASHNPGGPTEDFGIKYNVGNGGPAPEKVTD AIYSRSKAIDSYKIADAPDVNLDVEGSQQVEDMTVTVIDPVADYAELMESLFDFDAIRKLIAGGFRVVFD AMSAVTGPYAKEIIEKRLGAPKGSVMNFIPLPDFGGHHPDPNLVHARALYETMMAPDAPDFGAASDGDGD RNLIIGKGIFVTPSDSLAMLAANAHLAPGYAKGLAGIARSMPTSGAADRVAEKLGVGIYETPTGWKFFGN LLDEGLATICGEESAGTGSNHVREKDGLWAVLLWLNILAARKES…	Cytoplasmic	Carbohydrate transport and metabolism	binding catalytic_activity	0.318	0.021	0.279	0.699	0.2525	0.0195	0.3875	0.5935	gi|170078101|ref|YP_001734739.1|	gi|21225713|ref|NP_631492.1|	gi|116515604|ref|YP_816788.1|	gi|39934556|ref|NP_946832.1|	gi|77458895|ref|YP_348401.1|	gi|651870678|ref|YP_008696660.1|			gi|397674994|ref|YP_006516529.1|	gi|16804513|ref|NP_465998.1|		gi|238893740|ref|YP_002918474.1|		gi|169236839|ref|YP_001690039.1|	gi|16128664|ref|NP_415214.1|	gi|15895604|ref|NP_348953.1|	gi|218562018|ref|YP_002343797.1|	gi|255767219|ref|NP_388812.2|
ADIGVMISASHNAFR	S10	S102	2	gi|489623141|ref|WP_003527581.1|	phosphoglucosamine mutase	SMc00637	glmM	MKRRYFGTDGIRGQSNIFPMTPDLAMRVGIAVGTIFRNGAHRHRVVIGKDTRLSGYMLENAMVAGFTAAG LDVFLLGPIPTPGVAMLTRSLRADIGVMISASHNAFRDNGIKLFGPDGYKLSDDIEQKIEDLLEQDMSGQ LAKPEDIGRAKRVDGDIYRYIEQAKRTLPRDVTLKGLRIAIDCANGAAYKVAPSALWELGAEVVTIGTEP NGVNINLECGSTHPAALQKKVHEVRADIGIALDGDADRVLIVDEEGAVIDGDQLMAVIADSWAADGMLKG GGIAATVMSNLGLERYLQARRLKLHRTKVGDRYVVEQMRQDGLNVGGEQSGHIVLSDFGTTGDGLVAALQ ILAVVKRQGKTVSEICRRFEPVPQVLKNVRVSAGKPLEDAAVQQ…	Cytoplasmic	Carbohydrate transport and metabolism	binding catalytic_activity	0.365	0.064	0.216	0.721	0.19	0.018	0.846	0.136	gi|170077076|ref|YP_001733714.1|	gi|21223115|ref|NP_628894.1|	gi|116516422|ref|YP_816850.1|	gi|39937378|ref|NP_949654.1|	gi|77457001|ref|YP_346506.1|	gi|651870678|ref|YP_008696660.1|	gi|13507805|ref|NP_109754.1|	gi|12044903|ref|NP_072713.1|	gi|397675395|ref|YP_006516930.1|	gi|16804157|ref|NP_465642.1|	gi|15672406|ref|NP_266580.1|	gi|238896683|ref|YP_002921428.1|	gi|410681595|ref|YP_006933997.1|	gi|169236782|ref|YP_001689982.1|	gi|16131066|ref|NP_417643.1|	gi|15893775|ref|NP_347124.1|	gi|218562018|ref|YP_002343797.1|	gi|16077245|ref|NP_388058.1|
SNNAQIITMGAR	S1	S95	2	gi|489632831|ref|WP_003537271.1|	ribose 5-phosphate isomerase B	SMc01613	rpiB	MKIAIGADSAGKPLLDVIAAHLAKRSDLEVKDLSQTGYYADLSRDLAQTITAGENERGILICGTGIGVCI SANKVPGIRAALTHDTYSAERAAKSNNAQIITMGARVIGPELAKSIVDTWLASEFDPNGPSAANVEAIDR LDQAK	Cytoplasmic	Carbohydrate transport and metabolism	catalytic_activity	0.908	0.003	0.003	0.994	0.263	0.018	0.846	0.136	gi|15965978|ref|NP_386331.1|	gi|21219112|ref|NP_624891.1|	gi|116517129|ref|YP_816526.1|				gi|13508334|ref|NP_110284.1|	gi|12045258|ref|NP_073069.1|	gi|397674367|ref|YP_006515902.1|	gi|16802390|ref|NP_463875.1|		gi|238894162|ref|YP_002918896.1|	gi|410682094|ref|YP_006934496.1|		gi|16131916|ref|NP_418514.1|	gi|15896134|ref|NP_349483.1|	gi|218562544|ref|YP_002344323.1|	gi|16080745|ref|NP_391573.1|
AAALSMIPTSTGAAK	S10	Ｓ211	2	gi|489631551|ref|WP_003535991.1|	glyceraldehyde-3-phosphate dehydrogenase	SMc03979	gap	MTVKVAINGFGRIGRNVLRAIVESGRTDIEVVAINDLGPVETNAHLLRFDSIHGRFPADVKVDGDAIVIN NGKPIKVTAIRNPAELPHKELGVDIAMECTGIFTARDKAAAHLEAGAKRVIVSAPADGADLTVVYGVNHD KLTKDHLVISNASCTTNCLVPVAKVLHDAVGIDHGMMTTIHSYTNDQPSLDQMHKDLYRARAAALSMIPT STGAAKAVGLVLPELKGKLDGISVRVPTPNVSVVDLKFVAKRETTKEEINAAIKAAADGPLKGVLGYTLA PNVSIDFNHDPRSSVFHMDQTKVMEGKFVSILSWYDNEWGFSNRMSDTAVALSKLI	Cytoplasmic	Carbohydrate transport and metabolism	binding catalytic_activity	0.522	0.184	0.043	0.773	0.4463	0.121	0.142	0.737	gi|170076739|ref|YP_001733377.1|	gi|21220432|ref|NP_626211.1|	gi|116516442|ref|YP_817231.1|	gi|39934021|ref|NP_946297.1|	gi|77460597|ref|YP_350104.1|	gi|651872403|ref|YP_008695083.1|	gi|13508169|ref|NP_110118.1|	gi|12045157|ref|NP_072968.1|	gi|397673281|ref|YP_006514816.1|	gi|16804497|ref|NP_465982.1|	gi|15674228|ref|NP_268403.1|	gi|238896466|ref|YP_002921204.1|	gi|410682865|ref|YP_006935267.1|		gi|16130828|ref|NP_417402.1|	gi|15893997|ref|NP_347346.1|	gi|218563007|ref|YP_002344786.1|	gi|16080447|ref|NP_391274.1|
YRSEFLELHR	S3	S198	1	gi|356624703|pdb|3UBO|B	D-fructokinase	SMc02846		XVXAKYDVLTIGNAIVDIIARCDDSFLEENGIIKGAXNLINADRAELLYSRXGPAVEASGGSAGNTAAGV ASLGGRAAYFGKVADDQLGEIFTHDIRAQGVHFQTKPLDGHPPTARSXIFVTEDGERSXNTYLGACVELG PEDVEDDVVAQSKVTYFEGYLWDPPRAKDAIREAARIAHAHGRETAXTLSDSFCVHRYRSEFLELXRSGT VDIVFANRQEALALYETEDFDRALELLARDCKLAAVTLSEEGSVVVRGAERVRVGASVLEQVVDTTGAGD LYAAGFLFGYTSGRSLEECSKLGNLAAGIVIGQIGPRPLVSLATAARQAALVAENLYFQSHHHHHHWSHP QFEK	Cytoplasmic	Carbohydrate transport and metabolism	catalytic_activity	0.518	0.354	0.048	0.598	0.75	0.016	0.005	0.979	gi|15963924|ref|NP_384277.1|	gi|21221200|ref|NP_626979.1|		gi|39933534|ref|NP_945810.1|	gi|77456712|ref|YP_346217.1|					gi|16802430|ref|NP_463915.1|	gi|15673621|ref|NP_267795.1|	gi|238892757|ref|YP_002917491.1|			gi|90111328|ref|NP_416286.4|	gi|15893715|ref|NP_347064.1|	gi|218562762|ref|YP_002344541.1|	gi|16081025|ref|NP_391853.1|
KLGISKISR	S8	S9	1	gi|489621781|ref|WP_003526221.1|	C4-dicarboxylate ABC transporter substrate-binding protein /TRAP dicarboxylate transporter- DctP subunit	SMb21438		MKLGISKISRGLAATVMAGIVGLSAHSAVMAETTIRFGHVLADIHSWHKASTDFAKEVSEKTEGRVKIEI FPSGQLGTEKEVIEGMQIGTIQGGLIGSGSFQFVEPKFGIIEMPYAWTSREQAFAALDGKLGTALADLLR PKGIEVLAWWENGFRNITNNKHPIVKPADLAGLKIRVTPDKVRLATFERLGAQPAPLAFGELYSALQQGV FDAQENPLSIIDASSFYEVQKYVSMTGHIWGAACLTVSSMTWAQVSPEDQAIVKEAAVKWGNAQRQMVAD NEVALIEKLKSKGMQFNEVDKAAFADALKPIWESEKDVFGPQLLEVMDSYRK	Periplasmic	Carbohydrate transport and metabolism		0.677	0.113	0.087	0.8	0.585	0.064	0.216	0.721	gi|16265015|ref|NP_437807.1|			gi|39935849|ref|NP_948125.1|	gi|77459676|ref|YP_349183.1|	gi|651870383|ref|YP_008697085.1|									gi|16131450|ref|NP_418036.1|			gi|16077511|ref|NP_388325.1|
SAASLMVTGSHIPADR	S10	S99	2	gi|489622148|ref|WP_003526588.1|	phosphomannomutase	SMb21081	manB	MKFGTSGLRGLSVDLVAGGASIYANAFGRYLIESGKAKLGDPIFVGRDFRDSSPAIAAICVEVLKDVGFE VCDCGTAPTPALAHYSMRKSAASLMVTGSHIPADRNGIKFYNPDGEIAKPDEAAITALAANARTTKAYVD QGLANQDHAGKCLDLFYQRNIGLLPVGALSGLKIGVYQHSTVAGDFIAEVLAYYGARVVPLGRSATFIAV DTEAVSNETIALLADWTKLYGLDAIVSADGDGDRPLVADERGIPLRGDLLGVMAAQFLCADVVVTPVTSN SGIEALGVPVRRTRVGSPFVIAGMKEALAAGKERVVGFEANGGLLTASACSVRGHLIDPLPTRDCMLPIL VAVSLIASRNEPLSTIARSYNLPITASDRLENFPTADGIRLIDH…	Cytoplasmic	Carbohydrate transport and metabolism	binding catalytic_activity	0.456	0.021	0.279	0.699	0.523	0.0157	0.3697	0.6147	gi|170077076|ref|YP_001733714.1|	gi|21223115|ref|NP_628894.1|	gi|116516422|ref|YP_816850.1|	gi|39937378|ref|NP_949654.1|	gi|77457001|ref|YP_346506.1|	gi|651870678|ref|YP_008696660.1|			gi|397675198|ref|YP_006516733.1|	gi|16804157|ref|NP_465642.1|	gi|15672406|ref|NP_266580.1|	gi|238896683|ref|YP_002921428.1|	gi|410681595|ref|YP_006933997.1|	gi|169236839|ref|YP_001690039.1|	gi|16131066|ref|NP_417643.1|	gi|15893775|ref|NP_347124.1|	gi|218562018|ref|YP_002343797.1|	gi|16077245|ref|NP_388058.1|
GTASLAVSGGSTPK	T12	T45	1	gi|515846072|ref|WP_017276825.1|	6-phosphogluconolactonase	SMc03069	pgl	MSANMHIFENPSALAEALADDVGARLXAAIAARGTASLAVSGGSTPKAFFRSLSRRELDWSKVTVTLVDE RFVPPENDRSNHRLVADNLLKDGAAEARFVPLYQAAETAEAAAAIASGRTASLGAPLDVVVLGMGTDGHT ASFFPGGTRLEEALDPTTPRGVITMEAEGAGEPRLTFTFSSLQDAGYLVLHIEGSGKKEVLAQAEASGDE AEMPIRAMLRRAASPLQIYWAP	Unknown	Carbohydrate transport and metabolism	catalytic_activity	0.5255	0.018	0.0675	0.914	0.5203	0.021	0.3383	0.6406	gi|170077550|ref|YP_001734188.1|	gi|21220425|ref|NP_626204.1|	gi|116516222|ref|YP_816713.1|	gi|39936699|ref|NP_948975.1|	gi|77460583|ref|YP_350090.1|	gi|651872632|ref|YP_008695070.1|			gi|397673293|ref|YP_006514828.1|	gi|16802997|ref|NP_464482.1|	gi|15673555|ref|NP_267729.1|		gi|410682615|ref|YP_006935017.1|					gi|16077305|ref|NP_388118.1|
TASLGAPLDVVVLGMGTDGHTASFFPGGTR	T17	T136	1	gi|515846072|ref|WP_017276825.1|	6-phosphogluconolactonase	SMc03069	pgl	MSANMHIFENPSALAEALADDVGARLXAAIAARGTASLAVSGGSTPKAFFRSLSRRELDWSKVTVTLVDE RFVPPENDRSNHRLVADNLLKDGAAEARFVPLYQAAETAEAAAAIASGRTASLGAPLDVVVLGMGTDGHT ASFFPGGTRLEEALDPTTPRGVITMEAEGAGEPRLTFTFSSLQDAGYLVLHIEGSGKKEVLAQAEASGDE AEMPIRAMLRRAASPLQIYWAP	Unknown	Carbohydrate transport and metabolism	catalytic_activity	0.5255	0.018	0.0675	0.914	0.5203	0.021	0.3383	0.6406	gi|170077550|ref|YP_001734188.1|	gi|21220425|ref|NP_626204.1|	gi|116516222|ref|YP_816713.1|	gi|39936699|ref|NP_948975.1|	gi|77460583|ref|YP_350090.1|	gi|651872632|ref|YP_008695070.1|			gi|397673293|ref|YP_006514828.1|	gi|16802997|ref|NP_464482.1|	gi|15673555|ref|NP_267729.1|		gi|410682615|ref|YP_006935017.1|					gi|16077305|ref|NP_388118.1|
ILAAALAASLSLAGAYTAAAQDTGK	T23	T27	1	gi|499282284|ref|WP_010975344.1|	ABC transporter substrate-binding protein / ABC transporter required for alkaline stress and potassium transport regulation in Sinorhizobium meliloti CCBAU 01199	SMb20484	supA	MIKKILAAALAASLSLAGAYTAAAQDTGKVGVVVKIGGIPWFNAMEAGIKERGEKLGVDAFMVGPTSADP ALQVRAIEDLIAQNVKVIGVVPNDAKVLEPVLTKAREKGIIVITHESPSQKGADWDFELASATGFGEAHA KLLAEKMGGKGEYAVFVGSLTVPLHNAWADAAIEYIKKNHPEMTLVGDRYGVAEDVDKSRSTALDLISAH PDLKGFLAFGSQGPIGAGRAIEERRKVGEIFVLGPFSPGQGQKLIKSDAISGGFMWNPKQAGEVFVTLAA KLMKGEEIKDGEEIEGLGVIHPDFENRNIIVDQLVPINKETVADLAAMGL	Periplasmic	Carbohydrate transport and metabolism	binding catalytic_activity	0.569	0.339	0.016	0.645	0.3445	0.7175	0.0745	0.2085	gi|16264214|ref|NP_437006.1|	gi|21219330|ref|NP_625109.1|			gi|77458146|ref|YP_347651.1|	gi|651872745|ref|YP_008693808.1|					gi|15673617|ref|NP_267791.1|	gi|238892882|ref|YP_002917616.1|			gi|16129475|ref|NP_416033.1|	gi|15894630|ref|NP_347979.1|		gi|16080649|ref|NP_391477.1|
YYVENTITENTAA	Y1	Y774	2	gi|742331|prf||2009367F	ExoP protein	SMb20961	exoP	MNRTAPMKQRSVPLSSIMPSEEQSDGFIDLDRLVAAVFRRARLVAAFVVLFIALGAAYLLFATPYYTSMT QILLDENLSKYAEEEPTPVNSQMLDTQIASAVEILKSGELALRVVDKLKLSENDTILNPPRSPVDMVKEW LKTATGLFSGGPDVTEEAARNGRRQKAAAIIQQSLAVERVSRSSVVAVAFRSSDPLLAATIARGYASAYL TDQLNANFEATERASVWLQERLTDLQQRSQAAALEVAHFRAENGLTAARGELMSEQQMADLNSQLIVAQA DTASASARYDQYKSIVDQGPENAVKNATISSKEGDNSVIRDLRTRYLTVGKREREVSDNFGADHPQAVSL RAEQEDVARQIYQELQQLTASYKNEYEVAQSREESLRKSIQGIA…	Cytoplasmic Membrane	Cell wall/membrane/envelope biogenesis; Cell cycle control, cell division, chromosome partitioning	binding catalytic_activity enzyme_regulator_activity transporter_activity	0.5865	0.0335	0.1095	0.8575	0.379	0.238	0.162	0.593	gi|170078109|ref|YP_001734747.1|		gi|116517023|ref|YP_815833.1|	gi|39936418|ref|NP_948694.1|	gi|77459040|ref|YP_348546.1|							gi|238895629|ref|YP_002920364.1|			gi|16128947|ref|NP_415501.1|	gi|15896291|ref|NP_349640.1|		gi|16080489|ref|NP_391316.1|
YYVENTITENTAA	Y2	Y775	2	gi|742331|prf||2009367F	ExoP protein	SMb20961	exoP	MNRTAPMKQRSVPLSSIMPSEEQSDGFIDLDRLVAAVFRRARLVAAFVVLFIALGAAYLLFATPYYTSMT QILLDENLSKYAEEEPTPVNSQMLDTQIASAVEILKSGELALRVVDKLKLSENDTILNPPRSPVDMVKEW LKTATGLFSGGPDVTEEAARNGRRQKAAAIIQQSLAVERVSRSSVVAVAFRSSDPLLAATIARGYASAYL TDQLNANFEATERASVWLQERLTDLQQRSQAAALEVAHFRAENGLTAARGELMSEQQMADLNSQLIVAQA DTASASARYDQYKSIVDQGPENAVKNATISSKEGDNSVIRDLRTRYLTVGKREREVSDNFGADHPQAVSL RAEQEDVARQIYQELQQLTASYKNEYEVAQSREESLRKSIQGIA…	Cytoplasmic Membrane	Cell wall/membrane/envelope biogenesis; Cell cycle control, cell division, chromosome partitioning	binding catalytic_activity enzyme_regulator_activity transporter_activity	0.5865	0.0335	0.1095	0.8575	0.379	0.238	0.162	0.593	gi|170078109|ref|YP_001734747.1|		gi|116517023|ref|YP_815833.1|	gi|39936418|ref|NP_948694.1|	gi|77459040|ref|YP_348546.1|							gi|238895629|ref|YP_002920364.1|			gi|16128947|ref|NP_415501.1|	gi|15896291|ref|NP_349640.1|		gi|16080489|ref|NP_391316.1|
SHNMDRLMR	S1	S9	1	gi|499269972|ref|WP_010967365.1|	dihydrodipicolinate synthase	SMa0707		MVHNIEIKSHNMDRLMRLTGILPVLPTPFTETGVDLDAMRRIVRFALDAGVAGVVFPGFASEVEALTGEE RQALLKVVATEVGDRVPIVAGASAPTVDEVVAYGRQALGLGITRLMIQPPKSIGAGAGAVTAFLAAAAAQ LPEVEIILQNAPAPRGSDLAPEAVLEVVRRVAAVRYVKEETLPAGPAITAILANAPEHMLGVIGGGGARY ILDEYDRGACAAMPALEIADLHAALDRSYRDGRGSEARALYVKSLPLLVLQAVYRMRLTKHVLGLRGVLD NPIVRAPTPDLDALAVRDIERCFQECGLGSVGADKWRRTK	Cytoplasmic	Cell wall/membrane/envelope biogenesis; Amino acid transport and metabolism	catalytic_activity	0.903	0.003	0.003	0.994	0.903	0.003	0.003	0.994	gi|170077889|ref|YP_001734527.1|	gi|21220382|ref|NP_626161.1|	gi|116516238|ref|YP_816379.1|	gi|39936253|ref|NP_948529.1|	gi|77457534|ref|YP_347039.1|	gi|651873089|ref|YP_008692052.1|					gi|15673602|ref|NP_267776.1|	gi|238894662|ref|YP_002919396.1|		gi|169235399|ref|YP_001688599.1|	gi|90111725|ref|NP_418718.4|	gi|15895644|ref|NP_348993.1|	gi|218562136|ref|YP_002343915.1|	gi|16078740|ref|NP_389559.1|
VDEDDAGTLAFRR	T8	T165	1	gi|489626792|ref|WP_003531232.1|	nicotinic acid mononucleotide adenylyltransferase	SMc03778	nadD	MNARYLSMPHVESGMAVGLFGGSFNPPHDGHALVAETALRRLGLDQLWWMVTPGNPLKDRNHLAPLGERI AMSEKIARNPRIKVTAFEQALGQSYTARTLEVIRARNRDVRFVWVMGADNLKNFHRWQDWRKIVATFPIA VVDRPGSTLAYLSSPMARAFSSARVDEDDAGTLAFRRAPAWTFIHGPRSGLSSTALRSAKSG	Cytoplasmic	Coenzyme transport and metabolism	binding catalytic_activity	0.354	0.069	0.386	0.545	0.354	0.069	0.386	0.545	gi|195970126|ref|NP_387268.2|	gi|21221038|ref|NP_626817.1|	gi|116515834|ref|YP_817010.1|	gi|39933242|ref|NP_945518.1|	gi|77461194|ref|YP_350701.1|	gi|651872181|ref|YP_008695908.1|	gi|161723288|ref|NP_110024.2|	gi|108885097|ref|NP_072906.2|	gi|397674322|ref|YP_006515857.1|	gi|16803528|ref|NP_465013.1|	gi|15673081|ref|NP_267255.1|	gi|238893706|ref|YP_002918440.1|	gi|410682856|ref|YP_006935258.1|		gi|16128622|ref|NP_415172.1|	gi|15895057|ref|NP_348406.1|	gi|218563008|ref|YP_002344787.1|	gi|16079618|ref|NP_390442.1|
ELSAFLSELEGGR	S3	S256	1	gi|516782800|ref|WP_018099228.1|	3-methyl-2-oxobutanoate hydroxymethyltransferase	SMb20821	panB	MRHRRPTVADLLSMKGKRQLTMLRVVTMEEAEAAEKARIDLVSVPPALLGPEFREAAPSVFAFPGLEYGD HVTAEDYIRAAFQALKAGGDAVYCAASLSTVRRMREECIPVCGHVGLIPSKATWTGGFRAVGKTAASALE IWRQTKALEEAGAFAAEIEVVPGEVAAAISARTSMLMLSMGAGTGCDAQYLFAEDVLGAHRGHYPRHAKT YRNFAAEYDRLQQERIAAFSEFAFDVRSGAYPEKNHLVGIEEKELSAFLSELEGGR	Cytoplasmic	Coenzyme transport and metabolism	catalytic_activity	0.543	0.561	0.047	0.393	0.535	0.831	0.044	0.125	gi|170078435|ref|YP_001735073.1|	gi|21220725|ref|NP_626504.1|		gi|39936161|ref|NP_948437.1|	gi|77461032|ref|YP_350539.1|	gi|651872106|ref|YP_008693448.1|			gi|397674111|ref|YP_006515646.1|	gi|16803941|ref|NP_465426.1|		gi|238893120|ref|YP_002917854.1|	gi|410682572|ref|YP_006934974.1|	gi|169236213|ref|YP_001689413.1|	gi|16128127|ref|NP_414676.1|	gi|15896167|ref|NP_349516.1|	gi|218561957|ref|YP_002343736.1|	gi|16079300|ref|NP_390124.1|
VNVSFLSLNRNK	S7	S62	1	gi|504341070|ref|WP_014528172.1|	racemase	SMb21182		MGILSGFRVLDCSIAMAGPFAAQRLGDLGADVIKVEPVTGEWQRHVAAGGAGGNRVNVSFLSLNRNKRSL AVDLKSPEGKEVLLDLVKTADIFLQNYRPGVAKRLGVDYDTLSGINPRLVYVSMSGYGEDGPYIDRPGQD LVLQGMSGAMLSAGREGEAPTAAGQYLVDAITAYNAFEGALAALFHRERTGEGQLVQVNMLDAITTIQMQ ELSVFTIGRKPQKRSAEPHAHVYIRAPYGAFATSDGFIIVAFPKLKTLGEVIGEESFMTMDDEVDTWTRR DEIFAKTREKLKTKSSEEWLARLRAADIWCGPVYGYADLVEDAQIKHNGTFVEYDHPTEGRVKTPGFPIK FSKTPSTVNRGAPVVGQHTREILKDAGYDDARIAALEAAGAVTA…	Cytoplasmic	Energy production and conversion	catalytic_activity	0.396	0.001	0.9	0.099	0.443	0.003	0.718	0.279	gi|16264596|ref|NP_437388.1|	gi|21218906|ref|NP_624685.1|		gi|39936547|ref|NP_948823.1|	gi|77456346|ref|YP_345851.1|	gi|651872755|ref|YP_008692278.1|			gi|397675214|ref|YP_006516749.1|						gi|162135906|ref|NP_416872.4|
TIETIAAAR	T4	T37	1	gi|515840805|ref|WP_017271558.1|	sorbosone dehydrogenase	SMc04397		MTAVVRPKALGDYDTREFRMLIDGQWVDGAEGRTIEXIAAARRAFDEGPWPRMTASERSLILLRAADMIA ARADELAFLDAVESGKPISQAKGELAGAADIWRYAAALARELSGESYNTLGEGTLGVVLREPIGVVSIIT PWNFPFLIVSQKLPFALAAGCTTVVKPSELTSASTLVLGEILEAAGVPQGVVNIIVGTGPEAGAPLTTHP HVDMVSFTGSTGIGQLTMANAAQTLKKVSLELGGKNPQIVFPDANLDEFIDAAVFGAYFNAGECCNAGSR LILHRDIAEEVTARIASLSAKVKVGDPLDPETQVGAIITPQHLQKIAGYVSSASNEGARIAHGGTTLDLG MGQFMAPTILSAVRPEMAVAREEVFGPVLSVLTFEKTEEAIRIA…	Cytoplasmic	Energy production and conversion	catalytic_activity	0.47	0.216	0.235	0.548	0.856	0.016	0.005	0.979	gi|170079362|ref|YP_001736000.1|	gi|21223205|ref|NP_628984.1|	gi|116516523|ref|YP_816479.1|	gi|39936821|ref|NP_949097.1|	gi|77459455|ref|YP_348962.1|	gi|651868746|ref|YP_008697294.1|			gi|397672252|ref|YP_006513787.1|	gi|16802954|ref|NP_464439.1|		gi|238894054|ref|YP_002918788.1|	gi|410681575|ref|YP_006933977.1|	gi|169237029|ref|YP_001690229.1|	gi|16129261|ref|NP_415816.1|	gi|15896890|ref|NP_350239.1|	gi|218563103|ref|YP_002344882.1|	gi|16078991|ref|NP_389813.1|
MAAVLANIAQAVGADDSAPR	S17	S65	1	gi|489625860|ref|WP_003530300.1|	ATP synthase subunit gamma	SMc02500	atpG	MPSLKDLKNRIASVKATQKITKAMKMVAAAKLRRAQEAAEAARPYSQRMAAVLANIAQAVGADDSAPRLM TGTGRDDTHLVIVCTAERGLCGGFNSQIARFARDHVRKLLAQGKTVKIICVGKKGFDMLRRDFASLIIDR VDLREVKKIGFENADRIGHKVIELFDKGEFDVCTLFYSEFKSVISQIPTAQQLIPASAGEVAAAEGEGAS AIYEYEPEAGAILSDLIPRNISVQIFRALLENVAGEMGAKMSAMDNATRNAGEMIDKLTLSYNRQRQAQI TKELIEIISGAEAL	Cytoplasmic	Energy production and conversion	binding catalytic_activity transporter_activity	0.565	0.115	0.016	0.868	0.565	0.115	0.016	0.868	gi|170077356|ref|YP_001733994.1|	gi|21223732|ref|NP_629511.1|	gi|116515905|ref|YP_816798.1|	gi|39933254|ref|NP_945530.1|	gi|77461948|ref|YP_351455.1|	gi|651870315|ref|YP_008697478.1|	gi|13508338|ref|NP_110288.1|	gi|12045262|ref|NP_073073.1|	gi|397673151|ref|YP_006514686.1|	gi|16804568|ref|NP_466053.1|	gi|15673747|ref|NP_267921.1|	gi|238897240|ref|YP_002921988.1|	gi|410682647|ref|YP_006935049.1|		gi|16131601|ref|NP_418189.1|	gi|15896120|ref|NP_349469.1|	gi|218561787|ref|YP_002343566.1|	gi|16080735|ref|NP_391563.1|
NEIDATLQTCHSHGMAIS	T6,T9,S18	T544, T547, S556	1	gi|504802170|ref|WP_014989272.1|	glycerol-3-phosphate dehydrogenase	SMb20499		MTVGATRLDTVRQHYPVLIIGGGINGCGLFRDLAAQGIDCLLVDKNDFCSGASAAPSRLIHGGIKYLETG EFRLVRQSAMERNLLLKNAPHYVKSLETVLPVYSWFGGIVPSIKRFFRLKATLNDRGAIITEIGLRLYDL FGRHFRTMPNHRMLLRRSIAPIMPELTKRAVAAGIYYEGRITHAERLGLELLLDGMQDNPASRALNHVSV SGSSGGGIVLTDGLSGRSVTVTADVVINAGGAWIDAVNDKLGIVSQHMGGNKGSHLIVRNKRLHEALGGR MIYFGSADGRVNLLYPFMENVLVGSTDIPVQDPDLAVCDDAEREYLSNVTREVFPDIEIRQDDIVMTYCG VRPLPRTEGVDPGAVSRDHSIARDVIPGANTPVLSLIGGKWTTY…	Cytoplasmic	Energy production and conversion	catalytic_activity	0.4687	0.493	0.072	0.435	0.595	0.622	0.015	0.363	gi|170079437|ref|YP_001736075.1|	gi|21223153|ref|NP_628932.1|	gi|116516239|ref|YP_817397.1|	gi|39937470|ref|NP_949746.1|	gi|77460755|ref|YP_350262.1|	gi|651869151|ref|YP_008694917.1|			gi|397674137|ref|YP_006515672.1|	gi|16803333|ref|NP_464818.1|	gi|15673227|ref|NP_267401.1|	gi|238896889|ref|YP_002921634.1|		gi|169236588|ref|YP_001689788.1|	gi|16131300|ref|NP_417884.1|			gi|255767218|ref|NP_388811.2|
VLGTTQSFHGEDYTDR	S7	S220	2	gi|489627288|ref|WP_003531728.1|	hypothetical protein	SMc02793		MENRKNYFHLHLISDSTGETLIAAGRAAAAQFQSSHALEHVYPLIRNRKQLMQVMDAVDGAPGIVLYTIV DRELAGLIDQRCREIGVPCVSVLDPIIELFQSYLGSPSRRRSGAQHVMDAEYFARIEALNFTMDHDDGQI PSDFNEADVVLVGVSRTSKTPTSIYLANRGIKTANIPIVPGVPLPDALLKATKPLIVGLIASAERLSQVR QHRVLGTTQSFHGEDYTDRAAIAEELKYARSLCARNNWPLIDVTRRSIEETAAAIVALRPRLR	Cytoplasmic	Function unknown	binding catalytic_activity	0.478	0.066	0.296	0.633	0.4135	0.059	0.1645	0.777	gi|15963754|ref|NP_384107.1|			gi|39933375|ref|NP_945651.1|	gi|77457996|ref|YP_347501.1|	gi|651873001|ref|YP_008693622.1|				gi|16803497|ref|NP_464982.1|		gi|238895216|ref|YP_002919951.1|			gi|16129659|ref|NP_416218.1|			gi|16079578|ref|NP_390402.1|
SFEDSVAHLEK	S1	S43	1	gi|489630573|ref|WP_003535013.1|	phasin family protein	SMc02111	phaP2	MFNFDDANKKSKEALDVAVKSYSAMTKGFQAIATEAADYSKKSFEDSVAHLEKLTSVKSLEAAFELQTNY LKASYEGFFTEATKIGEMYADLAKDAYKPYEAPVAKATAAVKTAAAA	Unknown	Function unknown		0.913	0.003	0.003	0.994	0.913	0.003	0.003	0.994	gi|15965238|ref|NP_385591.1|
GFQAIATEAADYSK	S13	S40	1	gi|489630573|ref|WP_003535013.1|	phasin family protein	SMc02111	phaP2	MFNFDDANKKSKEALDVAVKSYSAMTKGFQAIATEAADYSKKSFEDSVAHLEKLTSVKSLEAAFELQTNY LKASYEGFFTEATKIGEMYADLAKDAYKPYEAPVAKATAAVKTAAAA	Unknown	Function unknown		0.913	0.003	0.003	0.994	0.913	0.003	0.003	0.994	gi|15965238|ref|NP_385591.1|
MTVDLTGLQFLNSSGINLLAK	S14	S62	1	gi|489621994|ref|WP_003526434.1|	hypothetical protein	SMb20452		MEIKEDDYRVWSEDKDIYFDGTMRLPSTEAYAPIFSLVMNMLEAEPERMTVDLTGLQFLNSSGINLLAKL TIEARKRPNIQFTVRGSSEFPWQTKSLPNLKKLHPGVDLRLS	Unknown	Function unknown		0.5725	0.113	0.065	0.872	0.5115	0.0455	0.469	0.4855	gi|16264182|ref|NP_436974.1|
MTVDLTGLQFLNSSGINLLAK	S13	S61	2	gi|489621994|ref|WP_003526434.1|	hypothetical protein	SMb20452		MEIKEDDYRVWSEDKDIYFDGTMRLPSTEAYAPIFSLVMNMLEAEPERMTVDLTGLQFLNSSGINLLAKL TIEARKRPNIQFTVRGSSEFPWQTKSLPNLKKLHPGVDLRLS	Unknown	Function unknown		0.5725	0.113	0.065	0.872	0.5115	0.0455	0.469	0.4855	gi|16264182|ref|NP_436974.1|
TVSGGSFATYAAMRR	T1	T194	1	gi|515840009|ref|WP_017270762.1|	hypothetical protein	SMb20878		MKGTDPGQSPSSSRQNLEWHEGDMPYSKEFGDHFYCRTDGRLECGHVFLAGNRLPERWEAGGTFTIGELG FGTGLNFCETWRQWKQSPAAGSLHFVSFERFPMQAGEIDRALANWPEIDEERQALVANWPTNPAGQVDIA FTGQVRLTVVIGAALDGVSASRPDFDAWYLDGFAPSRNPDMWSEELMRLVFDRTVSGGSFATYAAXRRNL AAAGFTVERRPGFAGKREMLRGDKS	Cytoplasmic	Function unknown	catalytic_activity	0.861	0.003	0.003	0.994	0.3455	0.2935	0.22775	0.47925	gi|170078326|ref|YP_001734964.1|				gi|77460319|ref|YP_349826.1|	gi|651871076|ref|YP_008695353.1|						gi|238895845|ref|YP_002920581.1|			gi|90111418|ref|NP_416827.4|		gi|218562880|ref|YP_002344659.1|
TAWHTHPAGQMLIVTSGK	S16	S87	2	gi|499269898|ref|WP_010967291.1|	hypothetical protein	SMa5026		MKKLIAAASLVILSTAIARAQTIEITPNASAPSALGDAKLFSGHVVVASLFPANEFTHGTGGHVTFAPGA RTAWHTHPAGQMLIVTSGKGWVQQEGGEKREINSGDVVWIPVGVNHWHGATNKTGMGHIAISYMKEGKNV EWGKLVTDEEFVGQVPPRD	Unknown	Function unknown		0.43	0.004	0.42	0.576	0.51	0.014	0.376	0.6097	gi|193782583|ref|YP_002000342.1|			gi|39935751|ref|NP_948027.1|					gi|397675425|ref|YP_006516960.1|	gi|16804766|ref|NP_466251.1|	gi|15673516|ref|NP_267690.1|
IGMSGGLFTDQLLR	S4	S49	2	gi|489626145|ref|WP_003530585.1|	HAD-superfamily hydrolase	SMb20747		MRIEPVFLFDLDGTLVDSVYQHVLAWKEALDAEGIDLSVWRIHRKIGMSGGLFTDQLLRETNMEISGDRV ARLRQRHAEAYRRQADSIRPLPGARALLTWLTDAKISYAIATSGRMETAAVNLAALGVDPAVVPVVTRDV VKYAKPDPDLFLAAAEQLGAPIETAVVVGDSIWDMLAAVRCRALAIGLLSGGYGHEELRQAGAYRIFDDP ADMLHHIDEVGGRR	Unknown	General function prediction only	catalytic_activity	0.517	0.018	0.088	0.893	0.364	0.278	0.093	0.628	gi|170078558|ref|YP_001735196.1|	gi|32141124|ref|NP_733515.1|	gi|116516454|ref|YP_816508.1|	gi|39937397|ref|NP_949673.1|	gi|77461340|ref|YP_350847.1|	gi|651868864|ref|YP_008692397.1|				gi|16804868|ref|NP_466353.1|	gi|15672411|ref|NP_266585.1|	gi|238895813|ref|YP_002920549.1|			gi|90111414|ref|NP_416796.2|	gi|15893920|ref|NP_347269.1|	gi|218563078|ref|YP_002344857.1|	gi|16077989|ref|NP_388805.1|
ALIVAAEMPGTDRLEIEK	T11	T276	1	gi|489629349|ref|WP_003533789.1|	aminoglycoside phosphotransferase	SMc04360		MSSAETPEISTALVEQLISEQFPQWADLPIRPVEFGGWDNRTFHLGDDMSVRLPSAAHYALQVEKEQHWL PRLAPHLPLRIPVPLAIGRPGRGYPWHWSVYRWLRGETATHAPIADLASFATTLGEFLAALQRIDAWSGP PPGQHNFYRGGPLAVYDHETRRAFEALEGTIDVAAARVVWEAALASAWNDDPVWFHGDVASGNLLVENGR LSAVIDFGTSGVGDPACDLSISWTMFDETSRAAFRDALPLDEETWARGRGWTLWKALIVAAEMPGTDRLE IEKSRRVIDALLSDHRRYG	Unknown	General function prediction only	catalytic_activity	0.401	0.018	0.088	0.893	0.401	0.018	0.088	0.893	gi|15965828|ref|NP_386181.1|	gi|21225746|ref|NP_631525.1|							gi|397675166|ref|YP_006516701.1|		gi|15674177|ref|NP_268352.1|							gi|16077321|ref|NP_388134.1|
MTSAGSAYIDGAK	S6	S6	1	gi|499273070|ref|WP_010970463.1|	Putative GTP-binding protein	SMc03775	cgtA	MTSAGSAYIDGAKAERDRERARAAPHSVLNLKRSRRNGEPMKFLDETKVYIRSGDGGAGAVSFRREKFIE FGGPDGGDGGRGGDVWVEAVNGLNTLIDFRYQQHFKAKTGTHGMGRNRTGAKGGDVTLKVPVGTQIFEED NETLIVDMVAEGQRYRLAAGGNGGFGNAHFKSSTNQAPSWANPGLEGEEKTIWLRLKLIADAGLVGLPNA GKSTFLAACTRARPKIANYPFTTLHPNLGVATIDEKEFIIADIPGLIEGAHEGVGIGDRFLGHVERTRVL LHLVSAQEEDVAKAYKTVKHELEAYGGGLEEKPQIVALSQIDVLDEEELKAKAKALGKACGTPPLLISAV TNKGMTEALRALRSVIAAAKAGEEEA	Cytoplasmic	General function prediction only	binding catalytic_activity	0.377	0.066	0.296	0.638	0.4273	0.0497	0.2547	0.6953	gi|170078130|ref|YP_001734768.1|	gi|21221053|ref|NP_626832.1|	gi|116515321|ref|YP_816441.1|	gi|39933239|ref|NP_945515.1|	gi|77461079|ref|YP_350586.1|	gi|651874357|ref|YP_008696472.1|	gi|13508302|ref|NP_110252.1|	gi|12045245|ref|NP_073056.1|	gi|397674342|ref|YP_006515877.1|	gi|16803577|ref|NP_465062.1|	gi|161723237|ref|NP_267743.2|	gi|238896690|ref|YP_002921435.1|	gi|410681828|ref|YP_006934230.1|	gi|169235447|ref|YP_001688647.1|	gi|16131073|ref|NP_417650.1|	gi|15894542|ref|NP_347891.1|	gi|218561777|ref|YP_002343556.1|	gi|16079844|ref|NP_390670.1|
LSDVPGLTKPTWEEITNR	T11	T127	1	gi|489627490|ref|WP_003531930.1|	adenylylsulfate kinase	SMc02847		MLIILGGLPGSGKTTIARALAKRLRAVHVRVDTIEQCIRASGVPGSVVGAAGYVAAYGVAEDNLTLGHTV IADSVNGLGVTRAAWLAVADRSASPAVELEVVCSDKAEHRRRAETRLSDVPGLTKPTWEEITNRVYEDWG SRPFVIDTAKKSPDELVAEFISKLERQKPGS	Cytoplasmic	General function prediction only	catalytic_activity	0.349	0.43	0.016	0.555	0.51	0.211	0.0253	0.763	gi|15963925|ref|NP_384278.1|
MSVETVESAGPTPK	S2,T5	S2,T5	1	gi|489632000|ref|WP_003536440.1|	ABC transporter, permease component	SMc02772		MSVETVESAGPTPKKGVSILFGLTLVGLLVVLWLLLGLATNAFWTPNNISNLLRQGAMTAILAVGQTFVI ITAGIDLSVGAVVGFTSVIVAWLLAAGVPLWLAIIATLAIGVLIGAFHAFGIVRMGLPPFIITLATLTSL RGIGLLITNGSTISITNDAFTTFSRADFLGIPSLFWMVIVVAIPAYVFLHLSRFGRYLFAVGSNSEAARL SGVNVNRTIYLAYILSSTCAAFVGLLLASRIGIGNATQAEGWELQAIASSVIGGTSLFGAVGSVHGPLVG AFILATINNGANLLNVNSFWQRIITGLLIIVIVYFDQLRRRGAR	Cytoplasmic Membrane	General function prediction only	catalytic_activity transporter_activity	0.5225	0.152	0.2535	0.5945	0.5725	0.202	0.058	0.7405	gi|15963775|ref|NP_384128.1|	gi|21221199|ref|NP_626978.1|			gi|77460360|ref|YP_349867.1|	gi|651870039|ref|YP_008693810.1|					gi|15673618|ref|NP_267792.1|	gi|238892265|ref|YP_002916999.1|			gi|16131618|ref|NP_418206.1|			gi|16080648|ref|NP_391476.1|
WAIVTSAPLELAAR	S6	S128	1	gi|311816296|emb|CBX84579.1|	HAD-superfamily hydrolase	SMb21214		MNSKSKGPGLDTSSSAIFTKNFAALLFDMDGTLLNSMAVVERVWGSWALRNGIDPVALMKIVHGVRAVDT IRALGLPVDPEQEARILAEAEIADVEGIVEIPGAVSFLKTLPPERWAIVTSAPLELAARRLEAAGIPVPR HMVTGEDVSVGKPDPQGYLLAAQRLGVRAEDCLVFEDAPAGVLAGKSAGAEVAVITGAHAAAAEMPHIML SHYSDVEARLVEDGWLSLHRRRG	Cytoplasmic	General function prediction only	binding catalytic_activity	0.496	0.125	0.227	0.648	0.444	0.074	0.484	0.442	gi|16264629|ref|NP_437421.1|	gi|21220059|ref|NP_625838.1|		gi|39937397|ref|NP_949673.1|	gi|77459750|ref|YP_349257.1|	gi|651872230|ref|YP_008693931.1|				gi|16804835|ref|NP_466320.1|	gi|15672725|ref|NP_266899.1|	gi|238895813|ref|YP_002920549.1|			gi|90111414|ref|NP_416796.2|	gi|15894142|ref|NP_347491.1|		gi|16080550|ref|NP_391377.1|
GAALLDRAIALNPGGAGYYHGTR	T22	T637	1	gi|499269914|ref|WP_010967307.1|	conserved hypothetical protein	SMa0601		MIHAAASEAEKPQSTDSRCLAQLARIRQSAEFDATGREHRFLQYVVEETLAGRGSRIKAYTVAVEVFGRD STFDPQNDPIVRIAASHLRRSLERYYLTAGKSDPIVIGIPKGGYLPTFSERGSPEDANAAESSMPTMQAQ AAGPSDASPVAARPPPGPGPGPGPDDVRAQFERIVSSKEFHGGGRGDALLRYIIEETLAGRAERIKGYSI AIEVFKRDKSFTQDDPVVRIEAARLRRALERYYLVAGQNDPLRIEVPKGGYGPTFSWKEAVRAESDRTAV PDASGPIVSARRRGRVLLTVGVVAVAAAAILGYWTIDRPGSVSSLRAGSVSVPDGPTLVIAPFANLGEGP NAELYTDGVTEELLTALPRFKEIKVFGRETSKSLPPDVDVSQVR…	Unknown	General function prediction only;Function unknown		0.507	0.02	0.205	0.775	0.2415	0.021	0.451	0.528	gi|193782588|ref|NP_435560.2|			gi|39937770|ref|NP_950046.1|	gi|77458503|ref|YP_348008.1|
DGALALSETIGQLAASKRVR	S16	S56	1	gi|515840097|ref|WP_017270850.1|	ABC transporter permease	SMc04316		MTRGRIERALCWVALGVVVWAVVSFIVVPLAAAIHTALFKDGALALSETIGQLAASKRVRTAVWNTTWMT AASIVTVTIVGIFQIAVLEYFHVRGRWLLKIAYATPLIFGGVVAAAGYNFTYGPGGAVTAALTRAIPTLP RDWFIGWLGVLVAHTFLLTSFHFLFLRAAMHRVDYATIEAARSMGASEFTVLRRVVLPVIMPTMLAVTLL TIYTSIASFAAAQVLGGRDFHMLSQMVLTLQSLRRPDMAALLALLMALVLMALILLSQYFEGKRSYTAGA KVTARIQLRKLRNPLANAILHVIAYALVAVYLVPVLLVVLFSLAPASSVGVEVLPSTLTLKNYIRVLSSG AAFEPFLNSMLMGVLAVSAALAMTLFAVPVILRERNWLTRALDL…	Cytoplasmic Membrane	Inorganic ion transport and metabolism		0.543	0.717	0.014	0.269	0.2925	0.879	0.01	0.111	gi|15965808|ref|NP_386161.1|	gi|21223998|ref|NP_629777.1|	gi|116516480|ref|YP_817059.1|	gi|39937707|ref|NP_949983.1|	gi|77460689|ref|YP_350196.1|	gi|651868939|ref|YP_008692155.1|			gi|397674299|ref|YP_006515834.1|	gi|16802851|ref|NP_464336.1|		gi|238897164|ref|YP_002921912.1|		gi|169235773|ref|YP_001688973.1|	gi|16129087|ref|NP_415642.1|	gi|15894126|ref|NP_347475.1|	gi|218561853|ref|YP_002343632.1|
FFLVDPLDGTKEFVER	T10	T87	1	gi|489621199|ref|WP_003525639.1|	3'(2'),5'-bisphosphate nucleotidase / 3'-phosphoadenylylsulfate 3'-phosphatase/ Adenosine 3',5'-bisphosphate + H(2)O <=> adenosine 5'-phosphate + phosphate/Molecular Function: inositol or phosphatidylinositol phosphatase activity (GO:0004437)	SMc01952	cysQ	MLDILETSALAAGQAILEIYRAGPAVTYKADASPVTDADHRAERIILADLAAAFPDIPIVAEEEVAAGRV PDIAGKRFFLVDPLDGTKEFVERNSHFTVNIGLVENGAPVVGVVYAPALGLIYSAAAGMAKKAVVEDGQV TGEWTTIGCRRCGDRPMALTSRWHNSPETISFLTDQGISDHEAVGSSLKFCLLAEGIADIYPRFSRTMEW DTAAGDAILRSAGGETLTMAGNPLGYGKRNQSDDSDFANPWFISRGRA	Cytoplasmic	Inorganic ion transport and metabolism	binding catalytic_activity	0.257	0.522	0.016	0.462	0.257	0.522	0.016	0.462	gi|170076669|ref|YP_001733307.1|	gi|21223576|ref|NP_629355.1|	gi|116515379|ref|YP_816701.1|	gi|39934695|ref|NP_946971.1|	gi|77456513|ref|YP_346018.1|	gi|651868952|ref|YP_008697093.1|			gi|397675065|ref|YP_006516600.1|	gi|16803106|ref|NP_464591.1|	gi|30024001|ref|NP_266704.2|	gi|238892693|ref|YP_002917427.1|		gi|169236135|ref|YP_001689335.1|	gi|16132036|ref|NP_418635.1|		gi|218563268|ref|YP_002345048.1|	gi|16078531|ref|NP_389350.1|
GPTALLYGISPNSSVGGSINIVPKR	Y7	Y160	1	gi|516775359|ref|WP_018095183.1|	TonB dependent/Ligand-Gated channel TonB /Ferrichrome-iron receptor protein	SMc01611	fhuA	MELRVGLLAVLLATVSRAALAQDATVLDRIEVRGAATATIGTEPEDYAGGQVARGGRVGLLGNRDFMDTP FNITSYTAATIENQNAKTVADVLANDPSVRSTHASGGMLDSFYIRGFPLNEGNFGEVSFDGVFGVAPTFR LFTDYAERVEVIKGPTALLYGISPNSSVGGSINIVPKRAPEIDLTRVTTDYASDLYGGGHLDVSRRFGDQ RQFGVRFNGSYRGGDTAIDNQSLDVGVGAIALDYEGEGIRATLDVIGQRQDVDAPLRPFFPFGNFEIPEA PGGRSNIQEPWEWATTEDLSWLGRVEYDLSDAVTVFAAVGGGNSRVERLFGTPLLLNSAGDASVTPQNFV FDVDRLTAEAGVRAEFETAAIDHSVTFQVSGLQQRLARGSNSGI…	Outer Membrane	Inorganic ion transport and metabolism	binding receptor_activity transporter_activity	0.128	0.018	0.846	0.136	0.4042	0.013	0.328	0.659	gi|170076573|ref|YP_001733212.1|			gi|39935095|ref|NP_947371.1|	gi|77460020|ref|YP_349527.1|	gi|651871399|ref|YP_008693771.1|						gi|238893560|ref|YP_002918294.1|	gi|410682206|ref|YP_006934608.1|		gi|16128143|ref|NP_414692.1|		gi|218562384|ref|YP_002344163.1|
VSAVNNYAQQRFAQLSGEIGQVR	S2,S16	S1193, S1207	1	gi|489627106|ref|WP_003531546.1|	hypothetical protein	SMc01708		MAQLKSVETIAKTGWKLTTDSGSIDGIGPGDELVLKGGDGNIVISNQILSNDVSINLADEIEVNRVTARD PDTGASTVLDENGLSFTTQDANGEDTALGPRVTAAGIQAAGKITNVAAGEADTDAVNFSQLRQVETASGN TDQRAVKYDWTDANTNGVIDEGELNLDSVTLAGGMGGTRISNLAPGALSAASTDAVNGSQLFGLRSRVSN VAVALGGGAAYDPVKDEWIAPKYTIGGTDYSNVGDALAAVGGTAGAGWSLSAQGANASNVAPGETVDLRS GDGNIVVSKAETGDTVSFDLADDLDVSESITVGADPADPNAPTTVITGGSIVIGSTMLGSNGLVITGGPS VTTDGIDAGGMKVTNVANGTVAKDSKDAVNGGQLFDVVANATAN…	Outer Membrane	Intracellular trafficking, secretion, and vesicular transport		0.5235	0.445	0.029	0.526	0.328	0.858	0.002	0.13	gi|15964211|ref|NP_384564.1|
RVIEQTLREK	T6	T238	1	gi|489632008|ref|WP_003536448.1|	acetyl-CoA carboxylase subunit beta	SMc02764	accD	MNWITNYVRPKINSMLGRREVPENLWIKCPETGEMVFHRDLEENKWVIPQSGFHMKMPAKARLKDLFDGG IYEAFPQPKVAQDPLKFRDSKKYSDRLRDSRAKTELEDTIVAGLGQVQGIKLVAVAHEFNFIGGSLGIAA GEAIVKAFERAIAEKCPLVMFPASGGARMQEGILSLMQLPRTTVALNMLKEAGLPYIVVLTNPTTGGVTA SYAMLGDIHMAEPGAEIGFAGKRVIEQTLREKLPEGFQTSEYLLEHGMVDMVVKRHDIPETLARVLNILM KKPAKAVKRDTATELAPLPVAASA	Cytoplasmic	Lipid transport and metabolism	binding catalytic_activity	0.402	0.751	0.05	0.199	0.402	0.751	0.05	0.199	gi|170076693|ref|YP_001733331.1|	gi|21220909|ref|NP_626688.1|	gi|116515562|ref|YP_815899.1|	gi|39933151|ref|NP_945427.1|	gi|77458125|ref|YP_347630.1|	gi|651870463|ref|YP_008695003.1|			gi|397672722|ref|YP_006514257.1|	gi|16803613|ref|NP_465098.1|	gi|15672761|ref|NP_266935.1|	gi|238895836|ref|YP_002920572.1|	gi|410682465|ref|YP_006934867.1|	gi|169236250|ref|YP_001689450.1|	gi|16130251|ref|NP_416819.1|	gi|15896803|ref|NP_350152.1|	gi|218561808|ref|YP_002343587.1|	gi|255767673|ref|NP_390799.2|
ALVTGASGGIGEEIAR	S7	S15	1	gi|489627238|ref|WP_003531678.1|	Probable 3-oxoacyl-acyl-carrier protein reductase	SMc00572	fabG	MFDLSGRKALVTGASGGIGEEIARMLHAQGAVVGLHGTRVEKLETLANTLGERVQIFPANLSDRAEVKAL GEKAEADLGGVDILVNNAGITKDGLFVRMSDEDWDNVIEVNLTAVFRLTRELTHPMMRRRFGRIVNITSV VGVTGNPGQANYCASKAGMIGFSKSLAQEIATRNVTVNCVAPGFIESAMTGKLNDKQKEGIMSAIPMRRM GSGAEVASAVAYLASNEAGYVTGQTIHVNGGMAMI	Cytoplasmic	Lipid transport and metabolism;Secondary metabolites biosynthesis, transport and catabolism;General function prediction only	binding catalytic_activity	0.575	0.052	0.084	0.864	0.449	0.021	0.451	0.528	gi|170078962|ref|YP_001735600.1|	gi|21220305|ref|NP_626084.1|	gi|116515382|ref|YP_815894.1|	gi|39936137|ref|NP_948413.1|	gi|77460378|ref|YP_349885.1|	gi|651873524|ref|YP_008694858.1|			gi|397673332|ref|YP_006514867.1|	gi|16803847|ref|NP_465332.1|	gi|15672756|ref|NP_266930.1|	gi|238894127|ref|YP_002918861.1|	gi|410682081|ref|YP_006934483.1|	gi|169236106|ref|YP_001689306.1|	gi|16129056|ref|NP_415611.1|	gi|15896808|ref|NP_350157.1|	gi|218562093|ref|YP_002343872.1|	gi|16078654|ref|NP_389473.1|
YGIPQLSTGDMLR	S7	S30	2	gi|489632061|ref|WP_003536501.1|	adenylate kinase	SMc01288	adk	MRLIFLGPPGAGKGTQAKLLTERYGIPQLSTGDMLRTAVAQATEVGKRAKAVMDAGQLVSDEIVNEIVSD RIDSADCARGFILDGYPRTVPQAVALDRMLEEKGLKLDAVIELKVDEAALVRRMENRVTETVAAGGTVRS DDNPEAFRRRLQEYREKTAPLSEHYARTGRLKTVDGMADVHTVTAEIEKILA	Cytoplasmic	Nucleotide transport and metabolism	binding catalytic_activity	0.447	0.056	0.142	0.802	0.5985	0.058	0.045	0.897	gi|170077666|ref|YP_001734304.1|	gi|32141245|ref|NP_733646.1|	gi|116515877|ref|YP_815733.1|	gi|39936292|ref|NP_948568.1|	gi|77457297|ref|YP_346802.1|	gi|651870382|ref|YP_008695584.1|	gi|13507924|ref|NP_109873.1|	gi|12045024|ref|NP_072834.1|	gi|397672542|ref|YP_006514077.1|	gi|16804649|ref|NP_466134.1|	gi|15674059|ref|NP_268234.1|	gi|238893444|ref|YP_002918178.1|	gi|410682139|ref|YP_006934541.1|	gi|169236398|ref|YP_001689598.1|	gi|16128458|ref|NP_415007.1|	gi|15896362|ref|NP_349711.1|	gi|218562289|ref|YP_002344068.1|	gi|16077205|ref|NP_388018.1|
ILYSPASPYSNK	S4	S12	1	gi|489627166|ref|WP_003531606.1|	glutathione S-transferase	SMc00605		MKILYSPASPYSNKVRMAAHHAGIAAESVLTETNSNPPQLIDNNPLGKIPTLITADGLAIYDSRAIMHFI DRETGGKLYPKNHEKRTRIEIFEALCDGICDSLLAIVYEKRFHPPEKVHQPWIDRQWDKVERGLDHLEAN LPKTGSKLNAGHFALAATLRYIELRFAGEWQKGRPKLKNWPAKFEKHFPDYSKFKA	Cytoplasmic	Posttranslational modification	catalytic_activity	0.465	0.019	0.141	0.84	0.436	0.0375	0.0895	0.87275	gi|15964927|ref|NP_385280.1|			gi|39937486|ref|NP_949762.1|	gi|77461413|ref|YP_350920.1|	gi|651871812|ref|YP_008692301.1|						gi|238897041|ref|YP_002921787.1|			gi|16131463|ref|NP_418049.1|
TAETELEVVDGMQFDR	T4	T185	1	gi|387582537|gb|AFJ91336.1|	chaperonin GroEL	SMa0744	groEL2	MAAKQVKFGRSAREKMLRGVDILADAVKVTLGPKGRNVVIDKSFGAPRITKDGVTVAKEIELEDKFENMG AQMVREVASKTNDIAGDGTTTATVLAQAIVREGAKAVAAGMNPMDLKRGIDLAVAEVVKDLLAKAKKINT SDEVAQVGTISANGEKQIGLDIAEAMQKVGNEGVITVEEAKTAETELEVVDGMQFDRGYLSPYFVTNPEK MVADLEDAFILLHEKKLSNLQAMLPVLEAVVQTGKPLLIIAEDVEGEALATLVVNKLRGGLKIAAVKAPG FGDRRKAMLEDIAILTGGTVISEDLGIKLESVTLDMLGRAKKVSITKENTTIVDGAGQKSDIEGRVAQIK AQIEETTSDYDREKLQERLAKLAGGVAVIRVGGATEVEVKEKKD…	Cytoplasmic	Posttranslational modification	binding catalytic_activity	0.509	0.056	0.142	0.802	0.35	0.021	0.3785	0.6005	gi|170076779|ref|YP_001733417.1|	gi|21223141|ref|NP_628920.1|	gi|116516636|ref|YP_817135.1|	gi|39934215|ref|NP_946491.1|	gi|77460722|ref|YP_350229.1|	gi|651870137|ref|YP_008696290.1|	gi|13508312|ref|NP_110262.1|	gi|108885109|ref|NP_073065.2|	gi|397672231|ref|YP_006513766.1|	gi|16804107|ref|NP_465592.1|	gi|15672376|ref|NP_266550.1|	gi|238892620|ref|YP_002917354.1|	gi|410681531|ref|YP_006933933.1|	gi|169236683|ref|YP_001689883.1|	gi|16131968|ref|NP_418567.1|	gi|15895960|ref|NP_349309.1|	gi|218562833|ref|YP_002344612.1|	gi|16077670|ref|NP_388484.1|
ENTTIVDGAGQKSDIEGR	S13	S340	2	gi|387582537|gb|AFJ91336.1|	chaperonin GroEL	SMa0744	groEL2	MAAKQVKFGRSAREKMLRGVDILADAVKVTLGPKGRNVVIDKSFGAPRITKDGVTVAKEIELEDKFENMG AQMVREVASKTNDIAGDGTTTATVLAQAIVREGAKAVAAGMNPMDLKRGIDLAVAEVVKDLLAKAKKINT SDEVAQVGTISANGEKQIGLDIAEAMQKVGNEGVITVEEAKTAETELEVVDGMQFDRGYLSPYFVTNPEK MVADLEDAFILLHEKKLSNLQAMLPVLEAVVQTGKPLLIIAEDVEGEALATLVVNKLRGGLKIAAVKAPG FGDRRKAMLEDIAILTGGTVISEDLGIKLESVTLDMLGRAKKVSITKENTTIVDGAGQKSDIEGRVAQIK AQIEETTSDYDREKLQERLAKLAGGVAVIRVGGATEVEVKEKKD…	Cytoplasmic	Posttranslational modification	binding catalytic_activity	0.509	0.056	0.142	0.802	0.35	0.021	0.3785	0.6005	gi|170076779|ref|YP_001733417.1|	gi|21223141|ref|NP_628920.1|	gi|116516636|ref|YP_817135.1|	gi|39934215|ref|NP_946491.1|	gi|77460722|ref|YP_350229.1|	gi|651870137|ref|YP_008696290.1|	gi|13508312|ref|NP_110262.1|	gi|108885109|ref|NP_073065.2|	gi|397672231|ref|YP_006513766.1|	gi|16804107|ref|NP_465592.1|	gi|15672376|ref|NP_266550.1|	gi|238892620|ref|YP_002917354.1|	gi|410681531|ref|YP_006933933.1|	gi|169236683|ref|YP_001689883.1|	gi|16131968|ref|NP_418567.1|	gi|15895960|ref|NP_349309.1|	gi|218562833|ref|YP_002344612.1|	gi|16077670|ref|NP_388484.1|
ADVEAPSGSEGMPGIIIPR	S7	S191	2	gi|489625336|ref|WP_003529776.1|	DNA polymerase III subunit beta	SMc00415	dnaN	MRITLERSNLLKSLNHVHRVVERRNTIPILSNVLLRSDGASLEMKATDLDLEITEATPAQVEQAGATTVP AHLLYDIVRKLPDGSEVRLATNAEGTAMTVASGRSKFSLQCLPQSDFPDLTAGTFSHSFRLKAPDLKMLI DRTQFAISTEETRYYLNGIFVHTVESNGDLKLRAVATDGHRLARADVEAPSGSEGMPGIIIPRKTVSELQ KLLDSPDVVVTVEVSDAKIRLTIGSIVMTSKLIDGTFPDYQRVIPASNDKELRVDCQSFSQAVDRVSTIS SERGRAVKLALADGQMTLTVNNPDSGSATEELPVGYESDPLEIGFNAKYLLDITGQLTGGEAVFLLADPG SPTLVRDLAAEDALYVLMPMRV	Cytoplasmic	Replication, recombination and repair	binding catalytic_activity	0.558	0.053	0.043	0.903	0.502	0.018	0.047	0.935	gi|170077879|ref|YP_001734517.1|	gi|21222286|ref|NP_628065.1|	gi|116516939|ref|YP_815419.1|	gi|39933082|ref|NP_945358.1|	gi|77456230|ref|YP_345735.1|	gi|651872618|ref|YP_008691825.1|			gi|397671780|ref|YP_006513314.1|	gi|16802050|ref|NP_463535.1|	gi|15671984|ref|NP_266158.1|	gi|238897211|ref|YP_002921959.1|	gi|410682020|ref|YP_006934422.1|		gi|16131569|ref|NP_418156.1|	gi|15893300|ref|NP_346649.1|	gi|218561695|ref|YP_002343474.1|	gi|16077070|ref|NP_387883.1|
ADVEAPSGSEGMPGIIIPR	S9	S193	2	gi|489625336|ref|WP_003529776.1|	DNA polymerase III subunit beta	SMc00415	dnaN	MRITLERSNLLKSLNHVHRVVERRNTIPILSNVLLRSDGASLEMKATDLDLEITEATPAQVEQAGATTVP AHLLYDIVRKLPDGSEVRLATNAEGTAMTVASGRSKFSLQCLPQSDFPDLTAGTFSHSFRLKAPDLKMLI DRTQFAISTEETRYYLNGIFVHTVESNGDLKLRAVATDGHRLARADVEAPSGSEGMPGIIIPRKTVSELQ KLLDSPDVVVTVEVSDAKIRLTIGSIVMTSKLIDGTFPDYQRVIPASNDKELRVDCQSFSQAVDRVSTIS SERGRAVKLALADGQMTLTVNNPDSGSATEELPVGYESDPLEIGFNAKYLLDITGQLTGGEAVFLLADPG SPTLVRDLAAEDALYVLMPMRV	Cytoplasmic	Replication, recombination and repair	binding catalytic_activity	0.558	0.053	0.043	0.903	0.502	0.018	0.047	0.935	gi|170077879|ref|YP_001734517.1|	gi|21222286|ref|NP_628065.1|	gi|116516939|ref|YP_815419.1|	gi|39933082|ref|NP_945358.1|	gi|77456230|ref|YP_345735.1|	gi|651872618|ref|YP_008691825.1|			gi|397671780|ref|YP_006513314.1|	gi|16802050|ref|NP_463535.1|	gi|15671984|ref|NP_266158.1|	gi|238897211|ref|YP_002921959.1|	gi|410682020|ref|YP_006934422.1|		gi|16131569|ref|NP_418156.1|	gi|15893300|ref|NP_346649.1|	gi|218561695|ref|YP_002343474.1|	gi|16077070|ref|NP_387883.1|
LVGFGNFSVSR	S8	S51	1	gi|6175842|gb|AAF05301.1|AF167159_2	Histone-like bacterial DNA-binding protein	SMc01906	hupB	MNKNELVAAVADKAGLSKADASSAVDAVFETIQGELKNGGDIRLVGFGNFSVSRREASKGRNPSTGAEVD IPARNVPKFTAGKGLKDAVN	Cytoplasmic	Replication, recombination and repair	binding	0.5685	0.0215	0.4155	0.5625	0.5685	0.0215	0.4155	0.5625	gi|170078570|ref|YP_001735208.1|	gi|21223911|ref|NP_629690.1|	gi|116516205|ref|YP_816472.1|	gi|39933146|ref|NP_945422.1|	gi|77459916|ref|YP_349423.1|	gi|651869211|ref|YP_008693659.1|			gi|397674907|ref|YP_006516442.1|	gi|16803973|ref|NP_465458.1|	gi|15672484|ref|NP_266658.1|	gi|238892475|ref|YP_002917209.1|	gi|410682348|ref|YP_006934750.1|		gi|16128425|ref|NP_414974.1|	gi|15896458|ref|NP_349807.1|	gi|218562532|ref|YP_002344311.1|	gi|16079336|ref|NP_390160.1|
LVGFGNFSVSR	S10	S53	2	gi|6175842|gb|AAF05301.1|AF167159_2	Histone-like bacterial DNA-binding protein	SMc01906	hupB	MNKNELVAAVADKAGLSKADASSAVDAVFETIQGELKNGGDIRLVGFGNFSVSRREASKGRNPSTGAEVD IPARNVPKFTAGKGLKDAVN	Cytoplasmic	Replication, recombination and repair	binding	0.5685	0.0215	0.4155	0.5625	0.5685	0.0215	0.4155	0.5625	gi|170078570|ref|YP_001735208.1|	gi|21223911|ref|NP_629690.1|	gi|116516205|ref|YP_816472.1|	gi|39933146|ref|NP_945422.1|	gi|77459916|ref|YP_349423.1|	gi|651869211|ref|YP_008693659.1|			gi|397674907|ref|YP_006516442.1|	gi|16803973|ref|NP_465458.1|	gi|15672484|ref|NP_266658.1|	gi|238892475|ref|YP_002917209.1|	gi|410682348|ref|YP_006934750.1|		gi|16128425|ref|NP_414974.1|	gi|15896458|ref|NP_349807.1|	gi|218562532|ref|YP_002344311.1|	gi|16079336|ref|NP_390160.1|
YDPAGALAGVTIFVPTRR	T11	T47	1	gi|515840887|ref|WP_017271640.1|	Double-strand break repair protein AddB	SMc02759	AddB	MPGHPNVFTIPAGLPFLRTVAERLCNGELTPGFRYDPAXALAGVTIFVPTRRSARVLRSEFVDLLGGRSA ILPMIRALGETDDDSGFFDAEVPAILDLAPPLSGTARLIELGRLILAWRNRLPQVVLDIHAESPLIAPAS PADAIWLARNLAELIDAIETEELDWDALDGLDGGEHALWWQLTLAFLKIARTYWPERLAELKHSSPARHR NAVLKAETQRIAAGKVSGPIIIAGSTGSIPATAALIAAVKTLPNGTIVLPGLDGSMSDAEWRLIAGETSG SGTSARNPASRTHPQYGFHRLLKRMGIELGDVPALASAADDLDYRSAVLSRALLPADATDVWMEARRSFD AERLLSAFADVALIEAANEREEATAIAIALRLALEADEESQAAL…	Cytoplasmic	Replication, recombination and repair		0.104	0.011	0.918	0.071	0.526	0.012	0.141	0.8465	gi|170079560|ref|YP_001736193.1|			gi|39933155|ref|NP_945431.1|													gi|218563083|ref|YP_002344862.1|
GLTGALGAPSLESRLR	S10,S13	S36, S39	2	gi|515840494|ref|WP_017271247.1|	putative integrase/recombinase	SMa2285		MRAVHPHAPGTVRRRLTTWSILTRWRGLTGALGAPSLESXLRLAVLASARPRRRKSRKAATGDVLAKLLE ACASDRLVDVRHRALFDRAFASGGRRRSEVAGRATRLLI	Unknown	Replication, recombination and repair	binding	0.56	0.45	0.0315	0.519	0.519	0.113	0.087	0.8	gi|16263683|ref|NP_436476.1|
LPTIASPYAR	T3,S6	T100, S103	1	gi|270208595|ref|YP_003329366.1|	putative transposase	SMa0643		MMPLWAGMQTKTKWSPGPGAKVLGVALTNDDGWIVSAAGPAFGICPDCGLRTRNRHGWSNRSLQDLPVQG KTVTVKLRLSRWRCAHQKCERQTFTDRLPTIASPYARRTRRVSEIVGLLGHSAGGRPGERLMQRLGMPVS DDTILRQLKRDAARAHRDATIRVVGIDDWSWRRSWRYGTMIVDLERRSVVDILEDRSVASVARWLEQHPS VEIVSRDRCGLYAQAAREGAPQARQVADRFHLMQNLRVAIEEQMSLAGRATGRALLPDKSIGSAQIDLIQ DDPHVDATHRRRVRHRQSRQAVFDTVHALNEEGLSYSEIARRTGYGRRSIAKWLTFETPPDRQKAALKPT SPLYFEAFLAACWKDGNRCGRHLFHDIKQRGYTGSFSNLERLLA…	Cytoplasmic	Replication, recombination and repair	binding catalytic_activity	0.4905	0.0525	0.0635	0.8835	0.413	0.113	0.043	0.844	gi|16262792|ref|NP_435585.1|	gi|32141097|ref|NP_733488.1|
LVSYFGLNPR	S3	S246	1	gi|515846760|ref|WP_017277513.1|	transposase			MRRVIGIDIHRTYGEVVFWEDGRLRHGGRVDMTRTALEGLGKSLSVTDEVVIEATGNCMAVSRVLSPFVR RVVIANPLQVKAIAQAHVKTDKIDAGTLASLHAAGYLPEIWTPDAATERMRRLVARRYQVVRHRTRIKNE VHSILHAHLIPKCPHADLFNNRGRDWLKRQPLPADEQIAIERHIRELDRLGEDLAILDRQIAEGTTDDPA VRRLLTITGVNLTVATGLIAAIGDIGRFNSPQKLVSYFGLNPRVRQSGLGAAHHGRISKIGRSHARAMLV EAAWAAAKAPGPLHAFFVRVRARRGHQVAAVAVARKLTVLVWHMLTKQTDYLWARPSLVAHKTRAMELQA GKKQKKGNKPGSAYAYNVKKLRDQEMRIAEQAQKGYERFVETWR…	Cytoplasmic	Replication, recombination and repair	binding catalytic_activity	0.487	0.021	0.451	0.528	0.318	0.022	0.359	0.619				gi|39933971|ref|NP_946247.1|	gi|77460038|ref|YP_349545.1|	gi|651873729|ref|YP_008696709.1|			gi|397674061|ref|YP_006515596.1|			gi|168998730|ref|YP_001687998.1|
NVPFIFATGYGSKGLDTR	S12	S87	2	gi|489620884|ref|WP_003525324.1|	two-component response regulator	SMa0114		MIAMLIEDTLCELGHEVAATASRMQEALDIARKGQFDIAIIDVNLDGEPSYPVADILAERNVPFIFATGY GSKGLDTRYSNIPLLTKPFLDSELEAALVQILKEV	Cytoplasmic	Signal transduction mechanisms	molecular_transducer_activity	0.473	0.052	0.084	0.864	0.3023	0.031	0.259	0.71	gi|16262511|ref|NP_435304.1|			gi|39935906|ref|NP_948182.1|
KFDGSGTVLVGALGSFWR	S15	S45	1	gi|504343266|ref|WP_014530368.1|	histidine kinase	SMb21546		MVVIAEPDLRRDLSGSHIADPSYRRSRTKRKFDGSGTVLVGALGSFWRAQTAGWLFGALFAVVSRILAFE DVAFAFALTAVLEPLGFALTTLAYRIFRHRIGGVTLTVVAVALALSIAGGVLQMLIANAMKDVLQPTIDP DYGANGSVIPAIYYTLIFLGWSLAYLWIKADADARKQRMRRHRAREEALRAELHQLRLQLDSHFLFNVLN TVAMEIPEEPDTALEMIHRITAYLRYLLENQTRRICPLSDEIEAMMAYIRIQELRFEGRLECVVEVDPAA RPVAVPHLILQPLVENAVKHGLRSPANRFAVGITVECRDADLFIEISNPGRLEAGERDRPPIGLANIRRR LELHYPLGHALTLIQAGDNVIARLMLRGAACFA	Cytoplasmic Membrane	Signal transduction mechanisms	binding catalytic_activity molecular_transducer_activity receptor_activity	0.461	0.307	0.165	0.527	0.4065	0.0715	0.4125	0.344	gi|16264735|ref|NP_437527.1|	gi|21219727|ref|NP_625506.1|	gi|116515466|ref|YP_816074.1|			gi|651873728|ref|YP_008697183.1|				gi|16804050|ref|NP_465535.1|		gi|238895867|ref|YP_002920603.1|			gi|16130312|ref|NP_416881.1|			gi|16079945|ref|NP_390771.1|
QPSLKSRLVTR	S3	S7	1	gi|504802510|ref|WP_014989612.1|	histidine kinase	SMb21209		MKRRQPSLKSRLVTRQLILQFLTVAAAAIGFIIFFVNSSLDGMYVEEAVVKVAANSIVRDAAGAPIVEVT PDLAKLREESPDLWFAARLSDGSVVAFGQVPAEYAPLVPHLEKLSSADMRGQFEPFTLSALVRQESGPAG DMKIIAHGRVQPFTALITIASNIVAATIFLTLALVSVVATPMIIKRALAGVIKTAEEAERIDAGRRGIRL SADKVPREIGPLVRAVNEAFDRLDEGYDRQHRFIASAAHELRTPIAILRMKIDAATDKGLRSLLPDVSRL ATLSEQLLDLHRLDNGVPSDRIDLVALARGVAADMAPVLIASGKAVEVIVERPGMIVGNNGSIERALTNL IQNAVEHGGDQVIVRVNGASLEVEDNGLGIPGEEHERVLEPFHR…	Cytoplasmic Membrane	Signal transduction mechanisms	catalytic_activity	0.674	0.184	0.043	0.773	0.599	0.1955	0.09	0.714	gi|170078060|ref|YP_001734698.1|	gi|21223648|ref|NP_629427.1|	gi|116516689|ref|YP_816196.1|	gi|39935436|ref|NP_947712.1|	gi|77457582|ref|YP_347087.1|	gi|651873369|ref|YP_008692595.1|			gi|397672720|ref|YP_006514255.1|	gi|16803418|ref|NP_464903.1|	gi|15672986|ref|NP_267160.1|	gi|238896534|ref|YP_002921274.1|		gi|169237687|ref|YP_001690890.1|	gi|16128553|ref|NP_415102.1|	gi|15893615|ref|NP_346964.1|	gi|218562834|ref|YP_002344613.1|	gi|16078391|ref|NP_389209.1|
IISLVAAMAQTPEAEQTPAQSGSR	S3	S124	1	gi|489630172|ref|WP_003534612.1|	transcriptional regulator	SMb21117		MNKKDPNPIDAFVGSRVRMRRLMIGLSQEKLADGLGITFQQVQKYEKGTNRIGASRLQAIADILGVHPSF FFQQDEGSAQSGKPAADVHESQEISSFVASKEGIALNRAFLKITDPVLRKKIISLVAAMAQTPEAEQTPA QSGSRHAGSLHG	Unknown	Transcription	binding	0.4803	0.2593	0.046	0.6943	0.428	0.2205	0.0295	0.8205	gi|16264444|ref|NP_437236.1|			gi|39933520|ref|NP_945796.1|
RTMSRPDGASPR	S4,S10	S90, S96	1	gi|505054545|ref|WP_015241647.1|	GntR family transcriptional regulator	SMc01406		MNLERTFVGWQPRQLASEGPRYLALVNALEQDIADGHLSDGDRLPPHRELAKRLSLSVGTVAKAYQEAEQ RGIISGRVGQGTFVRRRTMSRPDGASPREPVNMALNVPAHGQETEVLSGLFSEVSRSRDLAPLLDYHPHG GIWEHREIIAASVSSGSFTIDPARLLLCNGAQHALDIAIRLVARPGDSILVDSLTYSGFKAIAAANHLTL IPIAMDGEGADPDSLEAACRSSGAKVFYCMPTLQSPTARTMSLPRRRRIAELADKLDLTVIEDDVYGFFM PERPVSLTELIPDRSFYVTSYSKCVAPGFRLGTLTLPSAYTQQAELLLHASSWFVAPMLSEMAVRLIENG KLDDLVRERRNQAKERYRMFSDIFPTVGPIEYPPFYGWLPMPSE…	Cytoplasmic	Transcription	binding catalytic_activity nucleic_acid_binding_transcription_factor_activity	0.535	0.0355	0.031	0.9335	0.54	0.053	0.043	0.903	gi|15965838|ref|NP_386191.1|	gi|21220084|ref|NP_625863.1|	gi|116515504|ref|YP_816692.1|	gi|39935864|ref|NP_948140.1|	gi|77458544|ref|YP_348049.1|	gi|651870090|ref|YP_008693965.1|				gi|16804139|ref|NP_465624.1|	gi|15673419|ref|NP_267593.1|	gi|238893597|ref|YP_002918331.1|		gi|169235549|ref|YP_001688749.1|	gi|16129398|ref|NP_415956.1|	gi|15895564|ref|NP_348913.1|		gi|16077585|ref|NP_388399.1|
LMEETVEAPLTLAR	T5	T229	1	gi|489631966|ref|WP_003536406.1|	AraC family transcriptional regulator	SMc01636		MDSSIAQAQHIDLLILPETNLILVASVIEPLRAANRIAGRTLYSWSLFSPDGRAIETKSGIPVPVAGAFR PQRETAPLFVLSSYHWQLSATSQLKMLLSQTARHREMMAGIESGSWLLAETSLLDNFSATTHWEDFEDFA AAYPQVTMVRERFVIDRKRITTGGSLPTLDLMLELIRRAHGYSLALEVSRLFIYEQERTRGDLLQVPAIG NMRILDTRVGAAVKLMEETVEAPLTLARLARRVGVSARHLQDLFKETMGVAPHEHYLALRLNAARRKVIE TRMEFADIAAISGFNSSSSFSRSYRGHYRESPSETRRRLKLKN	Cytoplasmic	Transcription	binding nucleic_acid_binding_transcription_factor_activity	0.37	0.605	0.105	0.29	0.497	0.428	0.171	0.402	gi|170076477|ref|YP_001733116.1|	gi|21219138|ref|NP_624917.1|	gi|116516533|ref|YP_817128.1|	gi|39935489|ref|NP_947765.1|	gi|77461450|ref|YP_350957.1|	gi|651870863|ref|YP_008697310.1|			gi|397675794|ref|YP_006517330.1|	gi|16804857|ref|NP_466342.1|		gi|238894642|ref|YP_002919376.1|			gi|90111290|ref|NP_416048.2|	gi|15894730|ref|NP_348079.1|		gi|16080067|ref|NP_390893.1|
LSDGSGLDVIEAIR	S2	S77	2	gi|489627531|ref|WP_003531971.1|	two-component response regulator	SMc02584	actR	MIEKSMPAPNTHAADADLIGPDKSLLIVDDDTAFLRRLARAMEARGFAVEIAESVAEGIAKAKTRPPKHA VIDLRLSDGSGLDVIEAIRGRRDDTRMIVLTGYGNIATAVNAVKLGALDYLAKPADADDILAALIQRPGE RVEPPENPMSADRVRWEHIQRVYEMCERNVSETARRLNMHRRTLQRILAKRAPK	Cytoplasmic	Transcription;Signal transduction mechanisms	binding molecular_transducer_activity	0.6	0.018	0.047	0.935	0.593	0.115	0.016	0.868	gi|170078061|ref|YP_001734699.1|	gi|21222554|ref|NP_628333.1|	gi|116516111|ref|YP_817297.1|	gi|39933648|ref|NP_945924.1|	gi|77457048|ref|YP_346553.1|	gi|651874238|ref|YP_008696399.1|			gi|561108337|ref|YP_006514341.2|	gi|16804621|ref|NP_466106.1|	gi|15673576|ref|NP_267750.1|	gi|238892480|ref|YP_002917214.1|	gi|410682885|ref|YP_006935287.1|		gi|16131834|ref|NP_418432.1|	gi|15893814|ref|NP_347163.1|	gi|218562839|ref|YP_002344618.1|	gi|16078390|ref|NP_389208.1|
LSDGSGLDVIEAIR	S5	S80	1	gi|489627531|ref|WP_003531971.1|	two-component response regulator	SMc02584	actR	MIEKSMPAPNTHAADADLIGPDKSLLIVDDDTAFLRRLARAMEARGFAVEIAESVAEGIAKAKTRPPKHA VIDLRLSDGSGLDVIEAIRGRRDDTRMIVLTGYGNIATAVNAVKLGALDYLAKPADADDILAALIQRPGE RVEPPENPMSADRVRWEHIQRVYEMCERNVSETARRLNMHRRTLQRILAKRAPK	Cytoplasmic	Transcription;Signal transduction mechanisms	binding molecular_transducer_activity	0.6	0.018	0.047	0.935	0.593	0.115	0.016	0.868	gi|170078061|ref|YP_001734699.1|	gi|21222554|ref|NP_628333.1|	gi|116516111|ref|YP_817297.1|	gi|39933648|ref|NP_945924.1|	gi|77457048|ref|YP_346553.1|	gi|651874238|ref|YP_008696399.1|			gi|561108337|ref|YP_006514341.2|	gi|16804621|ref|NP_466106.1|	gi|15673576|ref|NP_267750.1|	gi|238892480|ref|YP_002917214.1|	gi|410682885|ref|YP_006935287.1|		gi|16131834|ref|NP_418432.1|	gi|15893814|ref|NP_347163.1|	gi|218562839|ref|YP_002344618.1|	gi|16078390|ref|NP_389208.1|
GNMGGILHALALQTSAPE	S15	S74	1	gi|499272069|ref|WP_010969462.1|	BolA family transcriptional regulator	SMc00487		MPMAPGDIEDMIKAGIPGARVTIRDLAGDGDHYAAEVVAEAFRGKTRVQQHQMVYNALKGNMGGILHALA LQTSAPE	Unknown	Transcription;Signal transduction mechanisms		0.549	0.257	0.016	0.727	0.406	0.561	0.047	0.393	gi|170077171|ref|YP_001733809.1|			gi|39934670|ref|NP_946946.1|	gi|77460312|ref|YP_349819.1|							gi|238893383|ref|YP_002918117.1|		gi|169236119|ref|YP_001689319.1|	gi|90111135|ref|NP_414969.4|
GGVVLNDLSAGEMEAR	S9	S112	2	gi|489629925|ref|WP_003534365.1|	translation initiation factor IF-2	SMc02914	infB	MTDNKDDKTLSVAGKKTLTLKPSGVTQGTVRQDMGRGRTKAVVVETKRTRGPLKHKDERPITPVAATPAA RPAEQRPMPPQPSGRPAPQPQPHQPRQEQNRPRGGVVLNDLSAGEMEARRRALAEAQIRDAEEAKRRAED EVRRRREEEERLAREKEEAARRAAEEAARPPVEAEKTEEKVEAASPAVGERRAETRPQPGRPAPAATPAA PDGAAVRGRRGTESEEDERRRSGAGAPRGKVVRPEPAKPAPRAKGDEGRRQGKLTLTTAAVDEDGSQRGR SLSAMRRRQEKFKRSQMQETREKISREVVLPETITIQELSQRMSERAVDVIKFLMKEGQMMKPGDLIDAD LAELIAGEFGHTVKRVSESDVEEGIFNISDVDDDMQSRPPIVTI…	Cytoplasmic	Translation, ribosomal structure and biogenesis	binding catalytic_activity	0.49	0.113	0.087	0.8	0.49	0.113	0.087	0.8	gi|170077378|ref|YP_001734016.1|	gi|32141270|ref|NP_733671.1|	gi|116516588|ref|YP_815988.1|	gi|39933513|ref|NP_945789.1|	gi|77457006|ref|YP_346511.1|	gi|651868887|ref|YP_008696656.1|	gi|13507894|ref|NP_109843.1|	gi|12044994|ref|NP_072804.1|	gi|397674754|ref|YP_006516289.1|	gi|16803365|ref|NP_464850.1|	gi|15672749|ref|NP_266923.1|	gi|238896675|ref|YP_002921420.1|	gi|410682562|ref|YP_006934964.1|	gi|169236610|ref|YP_001689810.1|	gi|16131060|ref|NP_417637.1|	gi|15895078|ref|NP_348427.1|	gi|218561817|ref|YP_002343596.1|	gi|16078726|ref|NP_389545.1|
IPGGSSSGSAAAVAAGLVPLAIGTDTGGSVR	S29	S179	1	gi|489629006|ref|WP_003533446.1|	Probable amidase	SMc02881		MINQRTLASLAVLVQSGKLDPVALVAETLTRIEDHPDRSIFVALTQERAAREAKAASARIKTGRSLGLLD GLPVAWKDLFDLAGSITTAGSVVLAEGSPAAADATVVADLGSAGMVSIGRTNMSEFAFSGLGINPHYGTP RNPRSEDVHRIPGGSSSGSAAAVAAGLVPLAIGTDTGGSVRIPAAMTGIVGYKATRGRYAMKGVFPLAQS LDSLGPLCQTVQDAVWADAAMHGLTAPVIRRAEIADLSIVVPETIVFDDAEAEVVAAFEEAIKRVETAGA KVRRQAFPSFAEIFELTARHGALVTAEAYALHRERLAGPEAERMDPRVVARTRLGEKITVSDYIALLDAR DRLIHETIETLKAGELIAHPTLPHVAPPLDPLLADDDLFFKVNA…	Cytoplasmic	Translation, ribosomal structure and biogenesis	catalytic_activity	0.514	0.056	0.142	0.802	0.4403	0.2405	0.0753	0.6841	gi|170077646|ref|YP_001734284.1|	gi|21223855|ref|NP_629634.1|	gi|116516449|ref|YP_815907.1|	gi|39934847|ref|NP_947123.1|	gi|77457063|ref|YP_346568.1|	gi|651869938|ref|YP_008696389.1|	gi|13507976|ref|NP_109925.1|	gi|12044951|ref|NP_072761.1|	gi|397675323|ref|YP_006516858.1|	gi|16803795|ref|NP_465280.1|	gi|15672145|ref|NP_266319.1|	gi|238894806|ref|YP_002919540.1|	gi|410682343|ref|YP_006934745.1|	gi|169235734|ref|YP_001688934.1|		gi|15896230|ref|NP_349579.1|	gi|218562675|ref|YP_002344454.1|	gi|16077736|ref|NP_388550.1|
LLLGEGVEKEESDFAAEVAAAAK	S12	S295	1	gi|489630551|ref|WP_003534991.1|	Probable elongation factor TS (EF-TS) protein	SMc02100	tsf	MTVTAAMVKELREKTGAGMMDCKKALAETNGDMEAAIDWLRAKGIAKADKKSGRTAAEGLIGIASSGTKA VVVEINSETDFVARNDAFQELVRGVANVALGTDGSVAAVSKATYPATGKSVEDTIKDAIATIGENMTLRR SALLEVEDGVVATYVHNAAGEGIGKLGVLVALKSTGDKEALNAIGRQVAMHVAATNPLAVRSSEIDPAVA ERERNVFIEQSRASGKPDNIIEKMVDGRMRKFFEEVALLSQAFVMNPDQTVEAAIKEAEKSVGAPIEVAG IARLLLGEGVEKEESDFAAEVAAAAKG	Cytoplasmic	Translation, ribosomal structure and biogenesis	binding	0.503	0.522	0.016	0.462	0.503	0.522	0.016	0.462	gi|170078563|ref|YP_001735201.1|	gi|21223980|ref|NP_629759.1|	gi|116516076|ref|YP_817424.1|	gi|39935986|ref|NP_948262.1|	gi|77457329|ref|YP_346834.1|	gi|651871718|ref|YP_008695553.1|	gi|13508370|ref|NP_110320.1|	gi|12045293|ref|NP_073104.1|	gi|397674807|ref|YP_006516342.1|	gi|16803697|ref|NP_465182.1|	gi|15674134|ref|NP_268309.1|	gi|238893166|ref|YP_002917900.1|	gi|410683079|ref|YP_006935481.1|		gi|16128163|ref|NP_414712.1|	gi|15895064|ref|NP_348413.1|	gi|218562793|ref|YP_002344572.1|	gi|16078713|ref|NP_389532.1|
AIMMASR	S6	S157	2	gi|489631449|ref|WP_003535889.1|	hypothetical protein	SMc04402		MTSVFLPRQDGSLEEYRLRGEPITRPGAAPAFNRIAYAAAHVVSDPLRDSDPWGNPAIDWEATMAFRHHL WGLGFRIAEAMDTAQRGMGLPWPAAQELIRRSLAEARSVPGADLACGAGTDHLSPADARSIDDVIAAYEE QVGFVEAEGGRAIMMASRALARVARSPDDYRRVYGRILSRTKDKVVLHWLGDMFDPQLKGYWGSEDFGQA LETVLAIIGENSAKVEGIKISLLDNAKELALRSRLPEGVLCFTGDDFNYAELIEGDGKKYSHALLGIFDA VAPSASKALAALAEGDLATFRGVIEPTVPLSRKIFEAPTQYYKAGVVFLAWLNGHQRHFTLPAGLQSARG LLHYADIFRLADQANVLDKPELAAARMRNLLAVLGVEQA	Cytoplasmic			0.632	0.02	0.205	0.775	0.632	0.02	0.205	0.775	gi|15967060|ref|NP_387413.1|	gi|21221203|ref|NP_626982.1|
GGDTLTDPVPIAALHQQLSSLGPLER	T4	T126	1	gi|489631417|ref|WP_003535857.1|	hypothetical protein	SMc01535		MNLESEILILTGPPGSGKTTTAQALAAEPGSSKVHLHCDDFWHFIKNGAIPPYLPEAHQQNAVVVDVLTK VAATYAHGGYFVVVDGIVGPWFLEPFRKITAPLHYVVLRPPLDVAIRRCQQRGGDTLTDPVPIAALHQQL SSLGPLERHVLPTEGHTRKDTLSAVIQAVKSGSFRLA	Unknown		catalytic_activity	0.484	0.053	0.043	0.903	0.5327	0.469	0.0163	0.5147	gi|15966156|ref|NP_386509.1|
NKDSALVSASDPKELER	S10	S42	1	gi|489630499|ref|WP_003534939.1|	hypothetical protein	SMc01449		MTDYLADVQKYDSSADEAVVNKIVRHLGIALRNKDSALVSASDPKELERVREKWCEKKLGVGGSDADAAI AATAKAMADDRSKSRVTFYYLVAKNLGKLQTL	Unknown			0.797	0.003	0.003	0.994	0.366	0.184	0.043	0.773	gi|15965885|ref|NP_386238.1|
LGVGGSDADAAIAATAK	S6	S64	2	gi|489630499|ref|WP_003534939.1|	hypothetical protein	SMc01449		MTDYLADVQKYDSSADEAVVNKIVRHLGIALRNKDSALVSASDPKELERVREKWCEKKLGVGGSDADAAI AATAKAMADDRSKSRVTFYYLVAKNLGKLQTL	Unknown			0.797	0.003	0.003	0.994	0.366	0.184	0.043	0.773	gi|15965885|ref|NP_386238.1|
TGVEVFISELER	S8	S160	1	gi|504802131|ref|WP_014989233.1|	hypothetical protein			MPETRYQVAVEKDHLKKLSAARPIPALAEIIWNALDADAKRVDVEYNVNDFGRQSITIRDNGSGMTPEDV AKSFSKLGGSWKAHGQKSRQFGRILHGKEGKGRFKALALGGIAKWVSVYRDGDTTLRFTATISHDDITDV RVSEPEVVPGMRTGVEVFISELERDFRSLDPEQAIPSLAEIFAIYLTDYRDVSIFVQNEPVNPDEFIKSQ ASFDLPEIVADGVTYPCKLDVIEWKSASERWMFLCGAEGFPLHRITPRFHSPGHQFSAYLKSGYVTLLQE QGMLELAELNAPLGIGLERATDAIKGYFRDRDMEAINSEIERWKAQEIYPYERDPETPIEKAERKVFDIV ALNVKKHLGGFQEQNRKTKAFQLRMLRQAIERGPEELQHILTEV…	Cytoplasmic			0.491	0.478	0.309	0.214	0.808	0.016	0.005	0.979					gi|77460846|ref|YP_350353.1|
VFNFSTSASVPK	S7	S132	2	gi|504339643|ref|WP_014526745.1|	hypothetical protein			MSRFHNNRMDIRYKFAFERTLLLEDSWPMAGHGAVVELLRNGDEVTHIVVTFSNQPLELAPKMVTPDAEG IAAHIVMRDNLRDMARQIVKRFEHFLGIHHTVKIDTRNVDVEFVPKTDHERREMKVFNFSTSASVPKSRA TFSMIAQAFFASESADDPSFVTSFLQLARQASRERRYIDSFRYCFLLFESLYGNGKFKTSQLVDAMMSHR EFTDLVTRTIDEFLTDSLHQGSVARGLVGSHRDAKTMIEYLIDRRGHYFHGNIKRTDIWRPDQQEEAEAL SEFTMFLALAVADSMAAAMFSPDIGKRYFDNAKRFGAIMTVIIRYKIRDEHDLTHDKTLEMNTPATVASN DLALRVQEQFVRWAQTEIHGANLVSAIAVDKATGTELFRSQYIA…	Cytoplasmic			0.536	0.056	0.142	0.802	0.5223	0.0587	0.1667	0.775
IDLEYR	Y5	Y36	1	gi|489622850|ref|WP_003527290.1|	hypothetical protein	SMc02656		MFKQLKKITRALHIPSVEERETAYLNGSVDRIDLEYRQRQIDRGLFRKGF	Unknown			0.465	0.004	0.197	0.799	0.465	0.004	0.197	0.799	gi|15964821|ref|NP_385174.1|
FAAVTPPAVTMLLSTSLTSDAIAASGSGSSGGK	S25	S49	1	gi|489624821|ref|WP_003529261.1|	hypothetical protein	SMc02316		MDKPRDELSLSEGDRREFLKTCGRFAAVTPPAVTMLLSTSLTSDAIAASGSGSSGGKGGGGGNSTKGGKG GNSTKGGKGGNSLKGKAKPGK	Unknown			0.461	0.125	0.227	0.648	0.4219	0.33765	0.0601	0.611	gi|15964375|ref|NP_384728.1|
VSASRANEQHR	S4	S8	1	gi|515840018|ref|WP_017270771.1|	hypothetical protein			MVSRVSASRAXEQHRRIAGERAGDADTLLHAAGEVINHVPVEILQPDKREISRRQVSPGRLVDTPELQSE LGIVDDVEPREKRVLLEDDAAVGARAGDAAVSQHDFPVARRHEARHQVEERGLAAARCTERDDEIAAFDF EIHALERDNRLVRIETGIGQTDIADVERFHIAGLPGKCCVEGISGAPNRARRSGGSASSATWRLLSHRRC	Cytoplasmic			0.614	0.354	0.048	0.598	0.648	0.113	0.043	0.844
FTLTDDVTVKMDIEGAEYPVLR	T4	T117	1	gi|515839614|ref|WP_017270367.1|	hypothetical protein			MERKIYLDLGANVGDTIAKFAEWHPSHLIWGFEANPHLVQSLRSRFKGNPRIKIVHKAAWVSDGTIKLFL GHPLSSTVMEGKVAMPQAPEFEIHYETSVEVPTVDFAAWLLRRFTLTDDVTVKMDIEGAEYPVLRRMIET KAIKLVDLLICEFHQNRFPAAGSDHDFLLAETAKRTRLIKWH	Cytoplasmic			0.406	0.021	0.279	0.699	0.2815	0.0155	0.5615	0.423
MAAPLVPESSTKK	S9,S10	S9, S10	1	gi|504820728|ref|WP_015007830.1|	hypothetical protein			MAAPLVPESSTKKAENLLSRSDLEHRERVAKVKSVDAALAAFSRSPATQALEAVTRSSNGIEQMLFVPQS APAQKVEVKKSTPTNFHPKVRPLVGSLSPDAASLLNLVIKADEVYRGAQLLDLSSFSVKAALQISEGEAI EARAELERRGLIVFHDNGSGHRGFYPHLP	Unknown			0.536	0.113	0.043	0.844	0.553	0.113	0.043	0.844
MVPTIIDAMPR	T4	T58	1	gi|521967775|ref|WP_020479380.1|	hypothetical protein			MTRRPRRAIFSVRIDHQQQDSDPIGGNRSGKEGDEQADIDGQLDREKVTVSGARMVPTIIDAMPRSAQSP LTRKNPAE	Unknown			0.368	0.428	0.171	0.402	0.368	0.428	0.171	0.402
GWGFAVVTDEKSANAK	T8	T87	1	gi|501453905|ref|WP_012477350.1|	conjugal transfer protein TrbH			MKFRRFLPIVFALSLAGCQTATDGLSSSTAPADISGPAAGAIAGDMAGRFAEQAGSTATPIKLHRDTSEF AVALEAALKGWGFAVVTDEKSANAKDAPKPVELAYSILTADGQVLARLSTDTMELGRAYSVTDGVATPAS PISLMKRN	Unknown			0.277	0.023	0.655	0.322	0.483	0.199	0.152	0.649
a, detected in one or two biological replicates
b, locus tag in Sinorhizobium meliloti 1021
