# Supplementary material for: Site-Specific Ser/Thr/Tyr Phosphoproteome of Sinorhizobium meliloti at Stationary Phase
Source: PLoS One. 2015 Sep 24;10(9):e0139143. doi: 10.1371/journal.pone.0139143 (PMC4581636; doi:10.1371/journal.pone.0139143)
Supplement: S3 Table — (XLSX) [file pone.0139143.s003.xlsx]

## Sheet: S3 Table
S3 Table. SCANSITE prediction for binding motifs of eukaryotic protein kinases at high (0.2%), medium (1.0%) and low stringency (5.0%) within identified phosphorylated peptides of Sinorhizobium meliloti CCBAU 01290.
kinase group type	kinase	high	mid	low
Acidophilic serine/threonine kinase group (Acid_ST_kin)	Casein Kinase 1 (Casn_Kin1)			1
	Casein Kinase 2 (Casn_Kin2)			1
	GSK3-improved (GSK3b)			1
	PLK1 Kinase (PLK1)			1
Basophilic serine/threonine kinase (Baso_ST_kin)	Calmodulin dependent Kinase 2 (Cam_Kin2)			1
	PKC mu (PKC_mu)	1	1	1
	PKC delta (PKC_delta)		1	2
Proline-dependent serine/threonine kinase group (Pro_ST_kin)	CDK1 motif 1			1
	CDK1 motif 2			1
	Erk1 Kinase (Erk1_Kin)			3
Src homology 3 group (SH3)	Abl SH3			1
	Crk SH3			1
	Grb2 SH3			1
	Src SH3			1
Lipid binding group (Lip_bind)	PIP3-binding PH (PIP3_PH)			1
